# Supplementary material for: Effects of group-based physical activity programs on children, adolescents, and young adults with disabilities: A systematic review
Source: PLoS One. 2025 May 23;20(5):e0323707. doi: 10.1371/journal.pone.0323707 (PMC12101651; doi:10.1371/journal.pone.0323707)
Supplement: S1 Data — (XLSX) [file pone.0323707.s012.xlsx]

## Sheet: Feuil1
S1 DATA - STUDY SELECTION
		Author	Year	Title		*****STUDIES WITH MISSING DATAS WERE EXCLUDED
		Excluded articles through titles and abstracts screening (databases)
	1	D. Abbott and J. Carpenter	2015	'The things that are inside of you are horrible': Children and young men with Duchenne muscular dystrophy talk about the impact of living with a long-term condition
	2	B. Adair, A. Ullenhag, D. Keen, M. Granlund and C. Imms	2015	The effect of interventions aimed at improving participation outcomes for children with disabilities: A systematic review
	3	M. A. Alexandru, B. Jürgen, M. Arash, M. Guillaume and B. Lorand	2020	Influence of organized vs non organized physical activity on school adaptation behavior
	4	J. Alonso, G. Vilagut, N. D. Adroher, S. Chatterji, Y. He, L. H. Andrade, E. Bromet, R. Bruffaerts, J. Fayyad, S. Florescu, G. de Girolamo, O. Gureje, J. M. Haro, H. Hinkov, C. Hu, N. I. wata, S. Lee, D. Levinson, J. P. Lépine, H. Matschinger, M. E. Medina- Mora, S. O'Neill, J. Hormel, J. A. Posada-Villa, N. I. Taib, M. Xavier and R. C. Kessler	2013	Disability mediates the impact of common conditions on perceived health
	5	M. T. Alqhazo, L. S. Hatamleh and M. Bashtawi	2020	Phonological and lexical abilities of Jordanian children with autism
	6	R. M. Alwhaibi and H. M. Aldugahishem	2019	Factors affecting participation in physical activities in Saudi children with Down syndrome: Mothers’ perspectives
	7	J. An, K. D. DuBose, J. T. Decker and L. E. Hatala	2019	A school-based mentoring program developing healthy behaviors of adolescents with intellectual and developmental disabilities: A pilot feasibility study
	8	D. Anaby, L. Avery, J. W. Gorter, M. F. Levin, R. Teplicky, L. Turner, I. Cormier and J. Hanes	2020	Improving body functions through participation in community activities among young people with physical disabilities
	9	I. Aprile, C. Iacovelli, L. Iuvone, I. Imbimbo, A. Cruciani, C. Pecchioli, F. M. Manozzi and L. Padua	2016	Use of a virtual-technological sailing program to prepare children with disabilities for a real sailing course: Effects on balance and quality of life
	10	S. Arakelyan, D. Maciver, R. Rush, A. O'Hare and K. Forsyth	2020	Community‐based participation of children with and without disabilities
	11	K. P. Arbour-Nicitopoulos, V. Grassmann, K. Orr, A. C. McPherson, G. E. Faulkner and F. V. Wright	2018	A scoping review of inclusive out-of-school time physical activity programs for children and youth with physical disabilities
	12	M. Armstrong, C. Morris, M. Tarrant, C. Abraham and M. C. Horton	2017	Rasch analysis of the Chedoke–McMaster Attitudes towards Children with Handicaps Scale
	13	R. Arnall, A. K. Griffith, S. Flynn and L. Bonavita	2019	Using modified TAGteach™ procedures in increasing skill acquisition of dance movements for a child with multiple diagnoses
	14	B.-J. Atchison and D. L. Goodwin	2019	'My child may be ready, but I am not': Parents’ experiences of their children’s transition to inclusive fitness settings
	15	R. R. Bailey, A. Phad, R. McGrath and D. Haire-Joshu	2019	Prevalence of five lifestyle risk factors among US Adults with and without stroke
	16	J. Bantjes, L. Swartz, L. Conchar and W. Derman	2015	Developing programmes to promote participation in sport among adolescents with disabilities: Perceptions expressed by a group of South African adolescents with cerebral palsy
	17	S. Barak, M. Oz, N. Dagan and Y. Hutzler	2019	The Game of Life soccer program: Effect on skills, physical fitness and mobility in persons with intellectual disability and autism spectrum disorder
	18	F. Baran, A. Aktop, D. Özer, S. Nalbant, E. Ağlamış, S. Barak and Y. Hutzler	2013	The effects of a Special Olympics Unified Sports Soccer training program on anthropometry, physical fitness and skilled performance in Special Olympics soccer athletes and non-disabled partners
	19	C. Barkmann, E. Kuhlmann, L. Rosenboom, N. Wessolowski and M. Schulte-Markwort	2012	Evaluation des Marburger Rechtschreibtrainings an Zweit- und Drittklässlern mit Rechtschreibproblemen = Evaluation of the Marburg Spelling Training (MRT) in 2nd- and 3rd-grade students with spelling difficulties
	20	L. Bassette, J. Kulwicki, S. T. Dieringer, K. A. Zoder-Martell and R. Heneisen	2018	The use of a multicomponent behavioral intervention to promote physical activity in adolescents with autism spectrum disorders across inclusive community settings
	21	L. Bassette, S. Titus‐Dieringer, K. Zoder‐Martell and M. Cremeans	2020	The use of video‐based instruction to promote independent performance of physical activity skills in students with developmental disabilities in a school and community setting
	22	D. J. Beales, A. J. Smith, P. B. O'Sullivan and L. M. Straker	2012	Low back pain and comorbidity clusters at 17 years of age: A cross-sectional examination of health-related quality of life and specific low back pain impacts
	23	L. Beckman, S. Janson and L. von Kobyletzki	2016	Associations between neurodevelopmental disorders and factors related to school, health, and social interaction in schoolchildren: Results from a Swedish population-based survey
	24	J. Bellamy, C. Broderick, L. L. Hardy, D. Simar, H. Puusepp‐Benazzouz, N. Ong and N. Silove	2020	Feasibility of a school‐based exercise intervention for children with intellectual disability to reduce cardio‐metabolic risk
	25	J. M. Beneciuk, M. E. Robinson and S. Z. George	2012	Low back pain subgroups using fear-avoidance model measures: Results of a cluster analysis
	26	E. A. Bennett, R. P. Kolko, L. Chia, J. P. Elliott and M. A. Kalarchian	2017	Treatment of obesity among youth with intellectual and developmental disabilities: An emerging role for telenursing
	27	H. Bergström, M. Hagströmer, J. Hagberg and L. S. Elinder	2013	A multi-component universal intervention to improve diet and physical activity among adults with intellectual disabilities in community residences: A cluster randomised controlled trial
	28	J. C. Bishop and M. Pangelinan	2018	Motor skills intervention research of children with disabilities
	29	M. A. T. Bloemen, F. J. G. Backx, T. Takken, H. Wittink, J. Benner, J. Mollema and J. F. Groot	2015	Factors associated with physical activity in children and adolescents with a physical disability: A systematic review
	30	M. A. T. Bloemen, O. Verschuren, C. van Mechelen, H. E. Borst, A. J. de Leeuw, M. van der Hoef and J. F. de Groot	2015	Personal and environmental factors to consider when aiming to improve participation in physical activity in children with spina bifida: A qualitative study
	31	A. E. Bodde, D.-C. Seo, G. C. Frey, D. K. Lohrmann and M. Van Puymbroeck	2012	Developing a physical activity education curriculum for adults with intellectual disabilities
	32	A. E. Bodde, D.-C. Seo, G. C. Frey, M. Van Puymbroeck and D. K. Lohrmann	2012	The effect of a designed health education intervention on physical activity knowledge and participation of adults with intellectual disabilities
	33	L. M. Boddy, S. J. Downs, Z. R. Knowles and S. J. Fairclough	2015	Physical activity and play behaviours in children and young people with intellectual disabilities: A cross-sectional observational study
	34	K. A. Boschen, E. Robinson, K. A. Campbell, S. Muir, E. Oey, K. Janes, S. R. Fashler and J. Katz	2016	Results from 10 years of a CBT pain self-management outpatient program for complex chronic conditions
	35	L. W. M. Bossink, A. A. J. van der Putten, M. C. S. Paap and C. Vlaskamp	2019	Factors associated with direct support professionals' behaviour in the physical activity support provided to people with intellectual disabilities
	36	H. M. Bourke-Taylor, F. Jane and J. Peat	2019	Healthy mothers healthy families workshop intervention: A preliminary investigation of healthy lifestyle changes for mothers of a child with a disability
	37	A. Bowling, J. Slavet, D. P. Miller, S. Haneuse, W. Beardslee and K. Davison	2017	Cybercycling effects on classroom behavior in children with behavioral health disorders: An RCT
	38	R. N. Boyd, E. Baque, A. Piovesana, S. Ross, J. Ziviani, L. Sakzewski, L. Barber, O. Lloyd, L. McKinlay, K. Whittingham, A. C. Smith, S. Rose, S. Fiori, R. Cunnington, R. Ware, M. Lewis, T. A. Comans and P. A. Scuffham	2015	Mitii™ ABI: Study protocol of a randomised controlled trial of a web-based multi-modal training program for children and adolescents with an Acquired Brain Injury (ABI)
	39	J. Brainard, R. Cooke, K. Lane and C. Salter	2019	Age, sex and other correlates with active travel walking and cycling in England: Analysis of responses to the Active Lives Survey 2016/17
	40	D. J. Brand, R. J. Alston and D. A. Harley	2012	Disability and race: A comparative analysis of physical activity patterns and health status
	41	K. Brazendale, A. Brazendale, J. M. Garcia, N. Leahy, A. A. McDonald, M. Kenney, R. G. Weaver and M. W. Beets	2020	Breaking tradition: Increasing physical activity and reducing sedentary time of children with developmental disabilities
	42	K. Brazendale, A. B. Brazendale, J. M. Garcia, C. M. Monroe, R. G. Weaver and M. W. Beets	2021	Brief report: Obesogenic behaviors of children with developmental disabilities during summer
	43	A. Brian, A. Pennell, P. Haibach-Beach, J. Foley, S. Taunton and L. J. Lieberman	2019	Correlates of physical activity among children with visual impairments
	44	A. Brian, S. Taunton, C. Shortt, A. Pennell and R. Sacko	2019	Predictors of physical activity for preschool children with and without disabilities from socioeconomically disadvantaged settings
	45	K. M. Brumbaugh and A. B. Smit	2013	Treating children ages 3-6 who have speech sound disorder: A survey
	46	S. Büğüşan, A. Kahraman, B. Elbasan and A. Mutlu	2018	Do adolescents with cerebral palsy agree with their caregivers on their participation and quality of life?
	47	A. Calley, S. Williams, S. Reid, E. Blair, J. Valentine, S. Girdler and C. Elliott	2012	A comparison of activity, participation and quality of life in children with and without spastic diplegia cerebral palsy
	48	C. Camden, G. Pratte, F. Fallon, M. Couture, J. Berbari and M. Tousignant	2020	Diversity of practices in telerehabilitation for children with disabilities and effective intervention characteristics: Results from a systematic review
	49	C. M. Capio, J. M. Poolton, C. H. P. Sit, K. F. Eguia and R. S. W. Masters	2013	Reduction of errors during practice facilitates fundamental movement skill learning in children with intellectual disabilities
	50	G. Cappagli, S. Finocchietti, G. Baud-Bovy, E. Cocchi and M. Gori	2017	Multisensory rehabilitation training improves spatial perception in totally but not partially visually deprived children
	51	I. Carteau-Martin, I. Amado, A. Thillay, E. Houy-Durand, C. Barthelemy and F. Bonnet-Brilhault	2015	Aspects théoriques et pratiques de la remédiation cognitive dans la déficience intellectuelle du jeune adulte: La «Cognitive Remediation Therapy» (CRT) peut-elle être adaptée? = Theoretical and practical aspects of cognitive remediation in intellectual disabilities: Relevance of the Cognitive Remediation Therapy program (CRT)?
	52	J. Case-Smith, G. J. F. Clark and T. L. Schlabach	2013	Systematic review of interventions used in occupational therapy to promote motor performance for children ages birth-5 years
	53	D. M. Castner, J. M. Tucker, K. S. Wilson and D. A. Rubin	2014	Patterns of habitual physical activity in youth with and without Prader-Willi Syndrome
	54	H. Chaapel, L. Columna, R. Lytle and J. Bailey	2013	Parental expectations about adapted physical education services
	55	C.-J. Chang, M.-L. Chang and C.-H. Shih	2016	Encouraging overweight students with intellectual disability to actively perform walking activity using an air mouse combined with preferred stimulation
	56	M.-L. Chang, C.-H. Shih and Y.-C. Lin	2014	Encouraging obese students with intellectual disabilities to engage in pedaling an exercise bike by using an air mouse combined with preferred environmental stimulation
	57	J.-P. Chaput, J. Willumsen, F. Bull, R. Chou, U. Ekelund, J. Firth, R. Jago, F. B. Ortega and P. T. Katzmarzyk	2020	2020 WHO guidelines on physical activity and sedentary behaviour for children and adolescents aged 5–17 years: Summary of the evidence
	58	C.-C. Chen and S. D. R. Ringenbach	2021	Determinants of fine manual dexterity in adolescents and young adults with Down’s syndrome
	59	C. C. Chen, L. M. Hunt and S. D. R. Ringenbach	2018	Exploring associations with 6-minute walk test performance in adolescents and young adults with Down syndrome: A pilot study
	60	C. C. Chen and S. D. R. Ringenbach	2018	Walking performance in adolescents and young adults with Down syndrome: The role of obesity and sleep problems
	61	C. C. Chen and S. D. R. Ringenbach	2019	The effect of acute exercise on the performance of verbal fluency in adolescents and young adults with Down syndrome: A pilot study
	62	C. C. Chen, G. Spanò and J. O. Edgin	2013	The impact of sleep disruption on executive function in Down syndrome
	63	M.-D. Chen, H.-Y. Tsai, C.-C. Wang and Y.-P. Wuang	2015	The effectiveness of racket-sport intervention on visual perception and executive functions in children with mild intellectual disabilities and borderline intellectual functioning
	64	H.-Y. K. Cheng, Y.-Y. Ju, C.-L. Chen, Y.-J. Chang and A. M.-K. Wong	2013	Managing lower extremity muscle tone and function in children with cerebral palsy via eight-week repetitive passive knee movement intervention
	65	M. Cho, S. Rodger, J. Copley and C. W. Chien	2018	Participation in school‐related activities that require hand use for children with and without developmental disabilities
	66	L. B. Christiansen, P. Lund-Cramer, R. Brondeel, S. Smedegaard, A.-D. Holt and T. Skovgaard	2018	Improving children's physical self-perception through a school-based physical activity intervention: The Move for Well-being in School study
	67	S. Cobbing and V. Chetty	2019	Participants' reflections on a home-based rehabilitation intervention for people living with HIV in KwaZulu-Natal, South Africa
	68	J. Colman, S. C. Casto, E. Wisner, J. R. Stanek and J. J. Auletta	2020	Improving occupational performance in pediatric hematopoietic cell transplant recipients
	69	L. Columna, D. A. Streete, S. Rocco-Dillon, S. R. Hodge, L. Prieto, B. Myers, T. V. Barreira and K. S. Heffernan	2020	Parents’ intentions toward including their children with visual impairments in physical activities
	70	L. Conchar, J. Bantjes, L. Swartz and W. Derman	2016	Barriers and facilitators to participation in physical activity: The experiences of a group of South African adolescents with cerebral palsy
	71	K. Corvey, K. S. Menear, J. Preskitt, S. Goldfarb and N. Menachemi	2016	Obesity, physical activity and sedentary behaviors in children with an autism spectrum disorder
	72	C. Curtin, L. G. Bandini, A. Must, S. Phillips, M. C. T. Maslin, C. Lo, J. M. Gleason, R. K. Fleming and H. I. Stanish	2016	Including youth with intellectual disabilities in health promotion research: Development and reliability of a structured interview to assess the correlates of physical activity among youth
	73	E. Davis, D. Reddihough, N. Murphy, A. Epstein, S. M. Reid, A. Whitehouse, K. Williams, H. Leonard and J. Downs	2017	Exploring quality of life of children with cerebral palsy and intellectual disability: What are the important domains of life?
	74	P. B. de Lima and A. C. de Jesus Alves	2020	An intervention of occupational therapy in parasports using the matching person and technology model: A case study
	75	C. Demily, C. Rigard, E. Peyroux, G. Chesnoy-Servanin, A. Morel and N. Franck	2016	«Cognitus & Moi»: A computer-based cognitive remediation program for children with intellectual disability
	76	K. M. Diaz	2020	Physical activity and sedentary behavior among US children with and without Down syndrome: The National Survey of Children’s Health
	77	F. Diez-Canseco, Y. Boeren, R. Quispe, M. l. Chiang and J. J. Miranda	2015	Engagement of adolescents in a health communications program to prevent noncommunicable diseases: Multiplicadores Jóvenes, Lima, Peru, 2011
	78	D. Dlugonski, R. J. Joyce and R. W. Motl	2012	Meanings, motivations, and strategies for engaging in physical activity among women with multiple sclerosis
	79	V. Donisi, A. Gajofatto, M. A. Mazzi, F. Gobbin, I. M. Busch, A. Ghellere, A. Klonova, D. Rudi, F. Vitali, F. Schena, L. Del Piccolo and M. Rimondini	2021	A bio-psycho-social co-created intervention for young adults with multiple sclerosis (ESPRIMO): Rationale and study protocol for a feasibility study
	80	L. Dorris, H. Broome, M. Wilson, C. Grant, D. Young, G. Baker, S. Balloo, S. Bruce, J. Campbell, B. Concannon, N. Conway, L. Cook, C. Davis, B. Downey, J. Evans, D. Flower, J. Garlovsky, S. Kearney, S. Lewis, V. Stephens, S. Turton and I. Wright	2017	A randomized controlled trial of a manual-based psychosocial group intervention for young people with epilepsy [PIE]
	81	K. Duhanyan, A. Shlesinger, F. Bird, J. M. Harper and J. K. Luiselli	2020	Reducing weight and body mass index (BMI) of adolescent students with autism spectrum disorder: Replication and social validation of a residential health and wellness intervention
	82	O. B. Dursun, S. E. Erhan, E. Ö. Ibiş, I. S. Esin, S. Keleş, A. Şirinkan, Ö. Yörük, E. Acar and N. E. Beyhun	2015	The effect of ice skating on psychological well-being and sleep quality of children with visual or hearing impairment
	83	K. F. Eguia, C. M. Capio and J. Simons	2015	Object control skills influence the physical activity of children with intellectual disability in a developing country: The Philippines
	84	E. Eisenbaum, D. M. DiNitto and L. Bishop-Fitzpatrick	2018	Gender differences in tobacco use among US Special Olympics athletes
	85	T. Emami Kashfi, M. Sohrabi, A. Saberi Kakhki, A. Mashhadi and M. Jabbari Nooghabi	2019	Effects of a motor intervention program on motor skills and executive functions in children with learning disabilities
	86	B. Engel-Yeger, A. Keren, Y. Berkovich, E. Sarfaty and L. Merom	2018	The role of physical status versus mental status in predicting the quality of life of patients with lumbar disk herniation
	87	A. B. Evans, J. L. Bright and L. J. Brown	2015	Non-disabled secondary school children’s lived experiences of a wheelchair basketball programme delivered in the east of England
	88	D. Falla, R. Lindstrøm, L. Rechter, S. Boudreau and F. Petzke	2013	Effectiveness of an 8‐week exercise programme on pain and specificity of neck muscle activity in patients with chronic neck pain: A randomized controlled study
	89	G. D. Ferguson, D. Jelsma, J. Jelsma and B. C. M. Smits-Engelsman	2013	The efficacy of two task-orientated interventions for children with developmental coordination disorder: Neuromotor task Training and Nintendo Wii fit training
	90	E. Fisher, M. H. Bromberg, G. Tai and T. M. Palermo	2017	Adolescent and parent treatment goals in an Internet-delivered chronic pain self-management program: Does agreement of treatment goals matter?
	91	E. Flygare Wallén, G. Ljunggren, A. C. Carlsson, D. Pettersson and P. Wändell	2018	High prevalence of diabetes mellitus, hypertension and obesity among persons with a recorded diagnosis of intellectual disability or autism spectrum disorder
	92	J. T. Foley, M. Lloyd, D. Vogl and V. A. Temple	2014	Obesity trends of 8–18 year old Special Olympians: 2005–2010
	93	K. N. K. Fong, E. S. W. Jim, V. A. Q. Dong and H. K. Y. Cheung	2013	‘Remind to move’: A pilot study on the effects of sensory cueing treatment on hemiplegic upper limb functions in children with unilateral cerebral palsy
	94	J. Frau, G. Coghe, L. Lorefice, G. Fenu, B. Cadeddu, M. G. Marrosu and E. Cocco	2015	Attitude towards physical activity in patients with multiple sclerosis: A cohort study
	95	C. Freitas, M. O. Vasconcelos and M. Botelho	2014	Handedness and developmental coordination disorder in Portuguese children: Study with the M-ABC test
	96	L. M. Fussner, W. R. Black, A. Lynch-Jordan, E. M. Morgan, T. V. Ting and S. Kashikar-Zuck	2019	Utility of the PROMIS Pediatric Pain Interference scale in juvenile fibromyalgia
	97	A. Garcia-Palacios, R. Herrero, Y. Vizcaíno, M. A. Belmonte, D. Castilla, G. Molinari, R. M. Baños and C. Botella	2015	Integrating virtual reality with activity management for the treatment of fibromyalgia: Acceptability and preliminary efficacy
	98	R. M. Ghandour, H. A. Grason, A. H. Schempf, B. B. Strickland, M. D. Kogan, J. R. Jones and D. Nichols	2013	Healthy People 2010 leading health indicators: How children with special health care needs fared
	99	P. Giagazoglou, F. Arabatzi, E. Kellis, M. Liga, C. Karra and I. Amiridis	2013	Muscle reaction function of individuals with intellectual disabilities may be improved through therapeutic use of a horse
	100	P. Giagazoglou, D. Kokaridas, M. Sidiropoulou, A. Patsiaouras, C. Karra and K. Neofotistou	2013	Effects of a trampoline exercise intervention on motor performance and balance ability of children with intellectual disabilities
	101	P. Giagazoglou, M. Sidiropoulou, M. Mitsiou, F. Arabatzi and E. Kellis	2015	Can balance trampoline training promote motor coordination and balance performance in children with developmental coordination disorder?
	102	B. E. Gibson, G. Teachman, V. Wright, D. Fehlings, N. L. Young and P. McKeever	2012	Children's and parents' beliefs regarding the value of walking: Rehabilitation implications for children with cerebral palsy
	103	E. Gobbi, M. Greguol and A. Carraro	2018	Brief report: Exploring the benefits of a peer‐tutored physical education programme among high school students with intellectual disability
	104	Š. Golubović, J. Maksimović, B. Golubović and N. Glumbić	2012	Effects of exercise on physical fitness in children with intellectual disability
	105	C. Grzywniak	2017	Integration exercise programme for children with learning difficulties who have preserved vestigial primitive reflexes
	106	J. A. Haegele, R. Famelia and J. Lee	2017	Health-related quality of life, physical activity, and sedentary behavior of adults with visual impairments
	107	J. A. Haegele, J. T. Foley, S. Healy and A. Paller	2020	Prevalence of overweight among youth with chronic conditions in the United States: An update from the 2016 National Survey of Children's Health
	108	E. M. Hagen, Ø. B. Therkelsen, R. Førde, O. Aasland, A. Janvier and T. W. R. Hansen	2012	Challenges in reconciling best interest and parental exercise of autonomy in pediatric life-or-death situations
	109	W. J. Harvey, S. Wilkinson, C. Pressé, R. Joober and N. Grizenko	2014	Children say the darndest things: Physical activity and children with attention-deficit hyperactivity disorder
	110	D. Hassan, S. Dowling, R. McConkey and S. Menke	2012	The inclusion of people with intellectual disabilities in team sports: Lessons from the youth unified sports programme of Special Olympics
	111	N. M. Hassan, N. Shields, K. B. Landorf, A. K. Buldt, N. F. Taylor, A. M. Evans, C. M. Williams, H. B. Menz and S. E. Munteanu	2021	Efficacy of custom-fitted footwear to increase physical activity in children and adolescents with Down syndrome (ShoeFIT): Randomised pilot study
	112	F. Hassani, S. Shahrbanian, S. H. Shahidi and M. Sheikh	2022	Playing games can improve physical performance in children with autism
	113	S. Healy, J. Foley and J. A. Haegele	2020	Physical activity, screen time, and sleep duration among youth with chronic health conditions in the United States
	114	A. M. Heredia-Rizo, K. K. Petersen, P. Madeleine and L. Arendt-Nielsen	2019	Clinical outcomes and central pain mechanisms are improved after upper trapezius eccentric training in female computer users with chronic neck/shoulder pain
	115	H. S. Heussler	2016	Management of sleep disorders in neurodevelopmental disorders and genetic syndromes
	116	C. Hey, S. Fessler, N. Hafner, B. P. Lange, H. A. Euler and K. Neumann	2014	High prevalence of hearing loss at the Special Olympics: Is this representative of people with intellectual disability?
	117	B. Hoare, C. Imms, E. Villanueva, H. B. Rawicki, T. Matyas and L. Carey	2013	Intensive therapy following upper limb botulinum toxin a injection in young children with unilateral cerebral palsy: A randomized trial
	118	J. Hocking, J. McNeil and J. Campbell	2016	Physical therapy interventions for gross motor skills in people with an intellectual disability aged 6 years and over: A systematic review
	119	M. Horvat, R. Croce, P. Tomporowski and M. C. Barna	2013	The influence of dual-task conditions on movement in young adults with and without Down syndrome
	120	E. K. Howie, T. L. Barnes, S. McDermott, J. R. Mann, J. Clarkson and R. A. Meriwether	2012	Availability of physical activity resources in the environment for adults with intellectual disabilities
	121	E. K. Howie, A. C. Campbell and L. M. Straker	2016	An active video game intervention does not improve physical activity and sedentary time of children at‐risk for developmental coordination disorder: A crossover randomized trial
	122	C.-Y. Huang, M.-H. Tseng, K.-L. Chen, J.-Y. Shieh and L. Lu	2013	Determinants of school activity performance in children with cerebral palsy: A multidimensional approach using the ICF-CY as a framework
	123	N. A. Hudson, J. H. Mrozik, R. White, K. Northend, S. Moore, K. Lister and K. Rayner	2018	Community football teams for people with intellectual disabilities in secure settings: 'They take you off the ward, it was like a nice day, and then you get like medals at the end'
	124	O. Hyacinth, F. Machado Silva-Rodrigues, M. Darezzo Rodrigues Nunes, L. Carlos Lopes, Jr., A. Fernandes, L. Castanheira Nascimento and E. Jacob	2020	Pain experience, physical function, pain coping, and catastrophizing in children with sickle cell disease who had normal and abnormal sensory patterns
	125	V. Iemmi, M. Knapp and F. J. Brown	2016	Positive behavioural support in schools for children and adolescents with intellectual disabilities whose behaviour challenges: An exploration of the economic case
	126	G. L. Iverson, P. J. Jones, J. E. Karr, B. Maxwell, R. Zafonte, P. D. Berkner and R. J. McNally	2020	Network structure of physical, cognitive, and emotional symptoms at preseason baseline in student athletes with attention-deficit/hyperactivity disorder
	127	R. Izquierdo‐Gomez, D. Martinez‐Gómez, I. Esteban‐Cornejo, P. C. Hallal, L. García‐Cervantes, A. Villagra and O. L. Veiga	2017	Changes in objectively measured physical activity in adolescents with Down syndrome: The UP&DOWN longitudinal study
	128	A. Jankowicz-Szymanska, E. Mikolajczyk and W. Wojtanowski	2012	The effect of physical training on static balance in young people with intellectual disability
	129	J. Jin, J. Yun and S. Agiovlasitis	2018	Impact of enjoyment on physical activity and health among children with disabilities in schools
	130	J. L. Johnson, B. Miedema, B. Converse, D. Hill, A. M. Buchanan, C. Bridges, J. M. Irwin, M. E. Rudisill and M. Pangelinan	2018	Influence of high and low autonomy-supportive climates on physical activity in children with and without developmental disability
	131	E. Kabasakal and O. N. Emiroğlu	2021	The effect of rational‐emotive education on irrational thinking, subjective wellbeing and self‐efficacy of typically developing students and social acceptance of disabled students
	132	S. Kahlon, K. Brubacher-Cressman, E. Caron, K. Ramonov, R. Taubman, K. Berg, F. V. Wright and A. J. Hilderley	2019	Opening the door to physical activity for children with cerebral palsy: Experiences of participants in the BeFAST or BeSTRONG program
	133	S. Kalibala, K. D. Schenk, D. C. Weiss and L. Elson	2012	Examining dimensions of vulnerability among children in Uganda
	134	S. Kashikar-Zuck, W. R. Black, M. Pfeiffer, J. Peugh, S. E. Williams, T. V. Ting, S. Thomas, K. Kitchen and G. D. Myer	2018	Pilot randomized trial of integrated cognitive-behavioral therapy and neuromuscular training for juvenile fibromyalgia: The FIT teens program
	135	L. Ketcheson, J. L. Hauck and D. Ulrich	2018	The levels of physical activity and motor skills in young children with and without autism spectrum disorder, aged 2–5 years
	136	M. Kierkegaard, I. E. Lundberg, T. Olsson, S. Johansson, S. Ygberg, C. Opava, L. W. Holmqvist and F. Piehl	2016	High-intensity resistance training in multiple sclerosis—An exploratory study of effects on immune markers in blood and cerebrospinal fluid, and on mood, fatigue, health-related quality of life, muscle strength, walking and cognition
	137	J. Kim and M. L. Greaney	2014	Prevalence of physical activity, screen time, and obesity among US children by the service type of special health care needs
	138	M. Kim, H.-J. Kim, S. Hong and K. I. Fredriksen-Goldsen	2013	Health disparities among childrearing women with disabilities
	139	Y. Kim, R. T. Conners, P. D. Hart, Y.-S. Kang and M. Kang	2013	Association of physical activity and body mass index with metabolic syndrome among us adolescents with disabilities
	140	T. J. Knibbe, E. Biddiss, B. Gladstone and A. C. McPherson	2017	Characterizing socially supportive environments relating to physical activity participation for young people with physical disabilities
	141	E. A. Koldoff	2017	Parental perspectives on physical activity of adolescents with cerebral palsy: A pilot study
	142	D. Konuk Sener and A. Karaca	2020	Use of complementary and alternative medicine treatments by mothers of children with developmental disabilities: A cross sectional study
	143	M. Kourakli, I. Altanis, S. Retalis, M. Boloudakis, D. Zbainos and K. Antonopoulou	2017	Towards the improvement of the cognitive, motoric and academic skills of students with special educational needs using Kinect learning games
	144	M. Y. W. Kwan, J. Cairney, J. A. Hay and B. E. Faught	2013	Understanding physical activity and motivations for children with Developmental Coordination Disorder: An investigation using the Theory of Planned Behavior
	145	B. Lai, D. Davis, M. Narasaki-Jara, B. Hopson, D. Powell, M. Gowey, B. G. Rocque and J. H. Rimmer	2020	Feasibility of a commercially available virtual reality system to achieve exercise guidelines in youth with spina bifida: Mixed methods case study
	146	C.-J. Lai, W.-Y. Liu, T.-F. Yang, C.-L. Chen, C.-Y. Wu and R.-C. Chan	2015	Pediatric aquatic therapy on motor function and enjoyment in children diagnosed with cerebral palsy of various motor severities
	147	A.-M. Lampousi, J. Möller, Y. Liang, D. Berglind and Y. Forsell	2021	Latent class growth modelling for the evaluation of intervention outcomes: Example from a physical activity intervention
	148	G. E. Lancioni, M. F. O'Reilly, N. N. Singh, V. A. Green, D. Oliva, F. Campodonico, R. Lang and S. Buono	2013	Technology-aided programs to support exercise of adaptive head responses or leg-foot and hands responses in children with multiple disabilities
	149	G. E. Lancioni, N. N. Singh, M. F. O'Reilly, J. Sigafoos, G. Alberti, D. Oliva and F. Campodonico	2013	Three non-ambulatory adults with multiple disabilities exercise foot–leg movements through microswitch-aided programs
	150	G. E. Lancioni, N. N. Singh, M. F. O'Reilly, J. Sigafoos, G. Alberti, V. Perilli, D. Oliva and S. Buono	2014	Microswitch-aided programs to support physical exercise or adequate ambulation in persons with multiple disabilities
	151	G. E. Lancioni, N. N. Singh, M. F. O'Reilly, J. Sigafoos, D. Oliva, F. Campodonico and R. Lang	2012	Persons with multiple disabilities exercise adaptive response schemes with the help of technology-based programs: Three single-case studies
	152	E. A. Laugeson and M. N. Park	2014	Using a CBT approach to teach social skills to adolescents with autism spectrum disorder and other social challenges: The PEERS® method
	153	K. Lauruschkus, E. Nordmark and I. Hallström	2017	Parents’ experiences of participation in physical activities for children with cerebral palsy—Protecting and pushing towards independence
	154	J. A. Lawson, D. Goodridge, D. C. Rennie, G. Zhao and D. D. Marciniuk	2017	Profile of a national sample of Canadian children with participation and activity limitations
	155	J. R. Ledford, J. D. Lane, C. Shepley and S. M. Kroll	2016	Using teacher-implemented playground interventions to increase engagement, social behaviors, and physical activity for young children with autism
	156	K. Lee, M. Lee and C. Song	2016	Balance training improves postural balance, gait, and functional strength in adolescents with intellectual disabilities: Single-blinded, randomized clinical trial
	157	M. Lee, W. Zhu, E. Ackley-Holbrook, D. G. Brower and B. McMurray	2014	Calibration and validation of the Physical Activity Barrier Scale for persons who are blind or visually impaired
	158	M. H. Lee, A. K. Matthews, C. G. Park, C. Vincent, K. Hsieh and T. A. Savage	2020	Relationships among parenting stress, health‐promoting behaviors, and health‐related quality of life in Korean mothers of children with cerebral palsy
	159	W. Leung and N. Fiscella	2021	Impact of school-based fitness testing awards on physical activity guidelines for children with disabilities: NHANES 2013-2016
	160	A. Li, H. Curiel, S. P. Ragotzy and A. Poling	2019	Using a lottery to promote physical activity by young adults with developmental disabilities
	161	H. Li, G. C. Frey, B. P. McCormick and J. D. Johnston	2015	Comparison of obesity among Chinese and US Special Olympic athletes with intellectual disabilities
	162	R. Li, C. H. P. Sit, J. J. Yu, J. Z. J. Duan, T. C. M. Fan, T. L. McKenzie and S. H. S. Wong	2016	Correlates of physical activity in children and adolescents with physical disabilities: A systematic review
	163	C.-Y. Lin and Y.-M. Chang	2015	Interactive augmented reality using Scratch 20 to improve physical activities for children with developmental disabilities
	164	S. Lins, C. F. Melo, S. G. Alves and R. L. Silva	2019	'Our voices, our meaning': The social representations of sports for Brazilian athletes with disabilities
	165	K. Lobenius-Palmér, B. Sjöqvist, A. Hurtig-Wennlöf and L.-O. Lundqvist	2018	Accelerometer-assessed physical activity and sedentary time in youth with disabilities
	166	D. Lőkös, M. Zsidegh, A. M. Popescu, L. Tóth and K. Sipos	2013	Investigating the impact of swimming and complex sport therapy on anxiety experienced by children with spinal column disorders and asthma
	167	M. Lotan, J. Downs and C. Elefant	2021	A pilot study delivering physiotherapy support for Rett syndrome using a telehealth framework suitable for COVID-19 lockdown
	168	R. Lovio, A. Halttunen, H. Lyytinen, R. Näätänen and T. Kujala	2012	Reading skill and neural processing accuracy improvement after a 3-hour intervention in preschoolers with difficulties in reading-related skills
	169	M. L. Ludvigsson, G. Peterson, S. O'Leary, Å. Dedering and A. Peolsson	2015	The effect of neck-specific exercise with, or without a behavioral approach, on pain, disability, and self-efficacy in chronic whiplash-associated disorders: A randomized clinical trial
	170	J. K. Luiselli, N. G. Duncan, P. Keary, E. G. Nelson, R. E. Parenteau and K. E. Woods	2013	Behavioral coaching of track athletes with developmental disabilities: Evaluation of sprint performance during training and special Olympics competition
	171	Y. Ma, L. Wang, M. Li and T. Wang	2020	Meta-analysis of the effects of exercise programs in improving the balance ability of children with intellectual disabilities
	172	C. Maher, A. Crettenden, K. Evans, M. Thiessen, M. Toohey, A. Watson and J. Dollman	2015	Fatigue is a major issue for children and adolescents with physical disabilities
	173	C. Maïano, C. L. Normand, A. Aimé and J. Bégarie	2014	Lifestyle interventions targeting changes in body weight and composition among youth with an intellectual disability: A systematic review
	174	J. E. Maietta, K. A. Barchard, H. C. Kuwabara, B. D. Donohue, S. R. Ross, T. F. Kinsora and D. N. Allen	2021	Influence of special education, ADHD, autism, and learning disorders on ImPACT validity scores in high school athletes
	175	A. Maine, M. J. Brown, A. Dickson and M. Truesdale	2019	Pilot feasibility study of the Walking Away from Diabetes programme for adults with intellectual disabilities in two further education colleges: Process evaluation findings
	176	A. Marques, I. Maldonado, M. Peralta and S. Santos	2015	Exploring psychosocial correlates of physical activity among children and adolescents with spina bifida
	177	W. A. Marquis and B. L. Baker	2015	Sports participation of children with or without developmental delay: Prediction from child and family factors
	178	J. J. Martin and L. Whalen	2012	Self-concept and physical activity in athletes with physical disabilities
	179	F. Martínez‐Zaragoza, J. M. Campillo‐Martínez and M. Ato‐García	2016	Effects on physical health of a multicomponent programme for overweight and obesity for adults with intellectual disabilities
	180	L. C. Mâsse, A. R. Miller, J. Shen, V. Schiariti and L. Roxborough	2013	Patterns of participation across a range of activities among Canadian children with neurodevelopmental disorders and disabilities
	181	T. May, C. Sivaratnam, K. Williams, J. McGillivray, A. Whitehouse and N. J. Rinehart	2019	‘Everyone gets a kick’: Coach characteristics and approaches to inclusion in an Australian rules football program for children
	182	N. E. Mayo, M. Bayley, P. Duquette, Y. Lapierre, R. Anderson and S. Bartlett	2013	The role of exercise in modifying outcomes for people with multiple sclerosis: A randomized trial
	183	J. McAnuff, R. Brooks, C. Duff, M. Quinn, J. Marshall and N. Kolehmainen	2017	Improving participation outcomes and interventions in neurodisability: Co‐designing future research
	184	K. McAvoy, B. Eagan-Johnson and M. Halstead	2018	Return to learn: Transitioning to school and through ascending levels of academic support for students following a concussion
	185	R. McConkey, S. Dowling, D. Hassan and S. Menke	2013	Promoting social inclusion through Unified Sports for youth with intellectual disabilities: A five‐nation study
	186	A. M. McGarty and C. A. Melville	2018	Parental perceptions of facilitators and barriers to physical activity for children with intellectual disabilities: A mixed methods systematic review
	187	C. McKay, M. Block and J. Y. Park	2015	The impact of paralympic school day on student attitudes toward inclusion in physical education
	188	B. M. McManus, C. G. Mandic, A. C. Carle and S. A. Robert	2012	The effect of parent–child function on physical activity and television viewing among adolescents with and without special healthcare needs
	189	A. C. McPherson and S. Lindsay	2012	How do children with disabilities view 'healthy living'? A descriptive pilot study
	190	A. C. McPherson, L. McAdam, S. Keenan, H. Schwellnus, E. Biddiss, A. DeFinney and K. English	2018	A feasibility study using solution-focused coaching for health promotion in children and young people with Duchenne muscular dystrophy
	191	O. Mecarelli, P. Messina, G. Capovilla, R. Michelucci, A. Romeo, E. Beghi, R. De Simone, S. Lucibello, A. Ferrari, M. Vecchi, L. de Palma, F. Monti, E. Ferlazzo, S. Gasparini, D. Passarelli, M. Lodi, E. Cesaroni, G. Stranci, M. Elia, S. Severi, C. Pizzanelli, H. Ausserer, B. Dordi, E. Montalenti, I. Pieri, D. Galeone, M. Germano, T. Cantisani, S. Casellato and D. Pruna	2014	An educational campaign toward epilepsy among Italian primary school teachers: 1 Survey on knowledge and attitudes
	192	C. Mei, S. Reilly, D. Reddihough, F. Mensah, J. Green, L. Pennington and A. T. Morgan	2015	Activities and participation of children with cerebral palsy: Parent perspectives
	193	S. Melogno and M. A. Pinto	2019	Un programme d’intervention pour améliorer la compréhension de métaphores dans le Trouble du Spectre de l’Autisme = An intervention programme to enhance metaphor comprehension in Autism Spectrum Disorder
	194	E. Mikolajczyk and A. Jankowicz-Szymanska	2015	The effect of dual-task functional exercises on postural balance in adolescents with intellectual disability—A preliminary report
	195	K. Milligan, A. Sibalis, T. McKeough, C. Lackner, L. A. Schmidt, C. Pun and S. J. Segalowitz	2019	Impact of mindfulness martial arts training on neural and behavioral indices of attention in youth with learning disabilities and co-occurring mental health challenges
	196	L. E. Mitchell, J. Ziviani and R. N. Boyd	2015	Characteristics associated with physical activity among independently ambulant children and adolescents with unilateral cerebral palsy
	197	L. Morgan, J. Marshall, S. Harding, G. Powell, Y. Wren, J. Coad and S. Roulstone	2019	‘It depends’: Characterizing speech and language therapy for preschool children with developmental speech and language disorders
	198	G. Morone, M. Iosa, T. Paolucci, A. Fusco, R. Alcuri, E. Spadini, V. M. Saraceni and S. Paolucci	2012	Efficacy of perceptive rehabilitation in the treatment of chronic nonspecific low back pain through a new tool: A randomized clinical study
	199	A. Morris, C. Imms, C. Kerr and B. Adair	2019	Sustained participation in community-based physical activity by adolescents with cerebral palsy: A qualitative study
	200	R. W. Motl and E. McAuley	2014	Physical activity and health-related quality of life over time in adults with multiple sclerosis
	201	R. W. Motl, E. McAuley and R. Klaren	2014	Reliability of physical-activity measures over six months in adults with multiple sclerosis: Implications for designing behavioral interventions
	202	R. W. Motl, S. Mullen, Y. Suh and E. McAuley	2014	Does physical activity change over 24 months in persons with relapsing–remitting multiple sclerosis?
	203	S. Mudge, N. M. Kayes, V. A. Stavric, A. S. Channon, P. Kersten and K. M. McPherson	2013	Living well with disability: Needs, values and competing factors
	204	R. Müller, K. J. Gertz, I. R. Molton, A. L. Terrill, C. H. Bombardier, D. M. Ehde and M. P. Jensen	2016	Effects of a tailored positive psychology intervention on well-being and pain in individuals with chronic pain and a physical disability: A feasibility trial
	205	A. Must, S. Phillips, C. Curtin and L. G. Bandini	2015	Barriers to physical activity in children with autism spectrum disorders: Relationship to physical activity and screen time
	206	R. R. Natale, S. T. Camejo, L. Asfour, S. B. Uhlhorn, A. Delamater and S. E. Messiah	2017	Promoting healthy weight among children with developmental delays
	207	M. Nery-Hurwit, L. Kincl, S. Driver and B. Heller	2017	Stakeholder evaluation of an online program to promote physical activity and workplace safety for individuals with disability
	208	A. M. Neumeyer, N. Cano Sokoloff, E. McDonnell, E. A. Macklin, C. J. McDougle and M. Misra	2017	Bone accrual in males with autism spectrum disorder
	209	O. Neyaz, L. Sumila, S. Nanda and S. Wadhwa	2019	Effectiveness of Hatha yoga versus conventional therapeutic exercises for chronic nonspecific low-back pain
	210	C. Nichols, M. E. Block, J. C. Bishop and B. McIntire	2019	Physical activity in young adults with autism spectrum disorder: Parental perceptions of barriers and facilitators
	211	J. Njelesani, K. Leckie, J. Drummond and D. Cameron	2015	Parental perceptions of barriers to physical activity in children with developmental disabilities living in Trinidad and Tobago
	212	K. Noonan, N. E. Reichman, H. Corman and M. E. Jiménez	2020	School and community involvement of adolescents with chronic health conditions
	213	A. Nsangi, D. Semakula, A. D. Oxman, A. Austvoll-Dahlgren, M. Oxman, S. Rosenbaum, A. Morelli, C. Glenton, S. Lewin, M. Kaseje, I. Chalmers, A. Fretheim, Y. Ding and N. K. Sewankambo	2017	Effects of the Informed Health Choices primary school intervention on the ability of children in Uganda to assess the reliability of claims about treatment effects: A cluster-randomised controlled trial
	214	A. Nyquist, R. B. Jahnsen, T. Moser and A. Ullenhag	2020	The coolest I know—A qualitative study exploring the participation experiences of children with disabilities in an adapted physical activities program
	215	M. N. Olsen, D. D. Sherry, K. Boyne, R. McCue, P. R. Gallagher and L. J. Brooks	2013	Relationship between sleep and pain in adolescents with juvenile primary fibromyalgia syndrome
	216	F. J. Ordonez, M. A. Rosety, A. Camacho, I. Rosety, A. J. Diaz, G. Fornieles, N. Garcia and M. Rosety‐Rodriguez	2014	Aerobic training improved low‐grade inflammation in obese women with intellectual disability
	217	G. R. Oviedo, M. Guerra-Balic, T. Baynard and C. Javierre	2014	Effects of aerobic, resistance and balance training in adults with intellectual disabilities
	218	D. Özer, F. Baran, A. Aktop, S. Nalbant, E. Ağlamış and Y. Hutzler	2012	Effects of a Special Olympics Unified Sports soccer program on psycho-social attributes of youth with and without intellectual disability
	219	D. Özer, S. Nalbant, E. Aǧlamıș, F. Baran, P. K. Samut, A. Aktop and Y. Hutzler	2013	Physical education teachers' attitudes towards children with intellectual disability: The impact of time in service, gender, and previous acquaintance
	220	D. T. Page and B. J. Coetzee	2021	South African adolescents living with spina bifida: Contributors and hindrances to well-being
	221	N. V. Papadopoulos, M. Whelan, H. Skouteris, K. Williams, J. McGinley, S. T. F. Shih, C. Emonson, S. A. Moss, C. Sivaratnam, A. J. O. Whitehouse and N. J. Rinehart	2020	An examination of parent-reported facilitators and barriers to organized physical activity engagement for youth with neurodevelopmental disorders, physical, and medical conditions
	222	S. R. Parasuraman, R. M. Ghandour and M. D. Kogan	2020	Epidemiological profile of health and behaviors in middle childhood
	223	S. M. Park	2015	Suicidal ideation and its determinants in Korean adults: The role of physical activity and functional limitations
	224	M.-A. Pastor-Mira, S. López-Roig, C. Peñacoba, Y. Sanz-Baños, A. Lledó and L. Velasco	2020	Predicting walking as exercise in women with fibromyalgia from the perspective of the theory of planned behavior
	225	N. Patel, A. Gross, L. Brown and G. Gekht	2012	A randomized, placebo‐controlled study to assess the efficacy of lateral branch neurotomy for chronic sacroiliac joint pain
	226	K. Peltzer and S. Pengpid	2019	Prevalence, social and health correlates of insomnia among persons 15 years and older in Indonesia
	227	J. Pérez-Tejero, C. Ocete, G. Ortega-Vila and J. Coterón	2012	Diseño y aplicación de un programa de intervención de práctica deportiva inclusiva y su efecto sobre la actitud hacia la discapacidad: El Campus Inclusivo de Baloncesto = Design and implementation of an intervention program of inclusive sport and its effect on attitudes toward disability: The Inclusive Basketball Campus
	228	A. Pérez-Torralba, R. Reina, J. C. Pastor-Vicedo and S. González-Víllora	2019	Education intervention using para-sports for athletes with high support needs to improve attitudes towards students with disabilities in physical education
	229	M.-J. Perrier, B. M. Smith and A. E. Latimer-Cheung	2013	Narrative environments and the capacity of disability narratives to motivate leisure-time physical activity among individuals with spinal cord injury
	230	M. D. Peterson and E. Mahmoudi	2015	Healthcare utilization associated with obesity and physical disabilities
	231	M. Pett, L. Clark, A. Eldredge, B. Cardell, K. Jordan, C. Chambless and J. Burley	2013	Effecting healthy lifestyle changes in overweight and obese young adults with intellectual disability
	232	R. Phan-Ba, P. Calay, P. Grodent, G. Delrue, E. Lommers, V. Delvaux, G. Moonen, G. Nagels and S. Belachew	2012	A corrected version of the Timed-25 Foot Walk Test with a dynamic start to capture the maximum ambulation speed in multiple sclerosis patients
	233	C. Pierella, F. Abdollahi, A. Farshchiansadegh, J. Pedersen, E. B. Thorp, F. A. Mussa-Ivaldi and M. Casadio	2015	Remapping residual coordination for controlling assistive devices and recovering motor functions
	234	S. M. Pincus, N. L. Hausman, J. C. Borrero and S. Kahng	2019	Context influences preference for and level of physical activity of adolescents with intellectual and developmental disabilities
	235	D. Pohl, A. Alpous, S. Hamer and P. E. Longmuir	2019	Higher screen time, lower muscular endurance, and decreased agility limit the physical literacy of children with epilepsy
	236	M. B. Pontifex, J. G. Fine, K. da Cruz, A. C. Parks and A. L. Smith	2014	The relation of childhood physical activity to brain health, cognition, and scholastic achievement: VI The role of physical activity in reducing barriers to learning in children with developmental disorders
	237	R. Power, M. Muhit, E. Heanoy, T. Karim, N. Badawi, R. Akhter and G. Khandaker	2019	Health-related quality of life and mental health of adolescents with cerebral palsy in rural Bangladesh
	238	L. Prosperini, D. Fortuna, C. Giannì, L. Leonardi, M. R. Marchetti and C. Pozzilli	2013	Home-based balance training using the Wii Balance Board: A randomized, crossover pilot study in multiple sclerosis
	239	L. T. Ptomey, R. A. Washburn, J. R. Goetz, D. K. Sullivan, C. A. Gibson, M. S. Mayo, R. Krebill, A. M. Gorczyca, R. N. Montgomery, J. J. Honas, B. C. Helsel and J. E. Donnelly	2021	Weight loss interventions for adolescents with intellectual disabilities: An RCT
	240	L. T. Ptomey, E. A. Willis, J. L. Greene, J. C. Danon, T. K. Chumley, R. A. Washburn and J. E. Donnelly	2017	The feasibility of group video conferencing for promotion of physical activity in adolescents with intellectual and developmental disabilities
	241	A. Queralt, A. Vicente-Ortiz and J. Molina-García	2016	The physical activity patterns of adolescents with intellectual disabilities: A descriptive study
	242	M. Rabey, A. Smith, D. Beales, H. Slater and P. O'Sullivan	2017	Multidimensional prognostic modelling in people with chronic axial low back pain
	243	M. Reybroeck and N. Michiels	2018	Finger-writing intervention impacts the spelling and handwriting skills of children with developmental language disorder: A multiple single-case study
	244	K. A. R. Richards, A. D. Eberline, S. Padaruth and T. J. Templin	2015	Experiential learning through a physical activity program for children with disabilities
	245	N. Ricijaš, D. D. Hundrić and V. Kranželić	2015	Sportsko klađenje i druga rizična ponašanja hrvatskih srednjoškolaca = Sports betting and other risk behaviour among Croatian high-school students
	246	S. D. R. Ringenbach, S. D. Holzapfel, N. E. Arnold, K. Nam, C. Lopez, C. C. Chen, M. P. Buman, S. D. Youngstedt, J. Teslevich and K. C. Wallace	2020	Assisted Cycling Therapy (ACT) improves adaptive behaviors in adolescents with Down syndrome
	247	S. D. R. Ringenbach, S. D. Holzapfel, G. M. Mulvey, A. Jimenez, A. Benson and M. Richter	2016	The effects of assisted cycling therapy (ACT) and voluntary cycling on reaction time and measures of executive function in adolescents with Down syndrome
	248	S. D. R. Ringenbach, K. C. Lichtsinn and S. D. Holzapfel	2015	Assisted Cycling Therapy (ACT) improves inhibition in adolescents with autism spectrum disorder
	249	M. P. Robert, I. Ingster‐Moati, E. Albuisson, D. Cabrol, B. Golse and L. Vaivre‐Douret	2014	Vertical and horizontal smooth pursuit eye movements in children with developmental coordination disorder
	250	M. Rosety‐Rodriguez, A. J. Diaz, I. Rosety, M. A. Rosety, A. Camacho, G. Fornieles, M. Rosety and F. J. Ordonez	2014	Exercise reduced inflammation: But for how long after training?
	251	S. M. Ross, E. Smit, J. Yun, K. Bogart, B. Hatfield and S. W. Logan	2020	Updated national estimates of disparities in physical activity and sports participation experienced by children and adolescents with disabilities: NSCH 2016–2017
	252	H. R. Rostami, A. Arefi and S. Tabatabaei	2013	Effect of mirror therapy on hand function in patients with hand orthopaedic injuries: A randomized controlled trial
	253	E. Rubenstein, L. DuBois, M. Sadowsky, K. Washburn, M. Forquer, H. Stanish and T. Shriver	2020	Evaluating the potential of Special Olympics fitness models as a health intervention for adults with intellectual disabilities
	254	D. Ruskin, S. A. Kohut and J. Stinson	2014	The development of a mindfulness-based stress reduction group for adolescents with chronic pain
	255	A. Samalot-Rivera and D. Porretta	2013	The influence of social skills instruction on sport and game related behaviours of students with emotional or behavioural disorders
	256	H. F. Sánchez, C. B. E. Hernández, S. Sidani, C. H. Osorio, E. C. Contreras and J. S. Mendoza	2020	Dance intervention for Mexican family caregivers of children with developmental disability: A pilot study
	257	B. M. Sandroff, J. J. Sosnoff and R. W. Motl	2013	Physical fitness, walking performance, and gait in multiple sclerosis
	258	M. N. Savage, T. Taber-Doughty, M. T. Brodhead and E. C. Bouck	2018	Increasing physical activity for adults with autism spectrum disorder: Comparing in-person and technology delivered praise
	259	A. D. M. Sawyer, R. Jones, M. Ucci, L. Smith, A. Kearns and A. Fisher	2017	Cross-sectional interactions between quality of the physical and social environment and self-reported physical activity in adults living in income-deprived communities
	260	M. A. Schenkelberg, R. R. Rosenkranz, G. A. Milliken and D. A. Dzewaltowski	2015	Social environmental influences on physical activity of children with autism spectrum disorders
	261	E. P. Schijven, D. H. G. Hulsmans, J. E. L. VanDerNagel, J. Lammers, R. Otten and E. A. P. Poelen	2021	The effectiveness of an indicated prevention programme for substance use in individuals with mild intellectual disabilities and borderline intellectual functioning: Results of a quasi‐experimental study
	262	J. D. Schmidt, J. K. Luiselli, H. Rue and K. Whalley	2013	Graduated exposure and positive reinforcement to overcome setting and activity avoidance in an adolescent with autism
	263	D. R. Shapiro and L. A. Malone	2016	Quality of life and psychological affect related to sport participation in children and youth athletes with physical disabilities: A parent and athlete perspective
	264	N. Shields and N. F. Taylor	2014	Physiotherapy students’ self-reported assessment of professional behaviours and skills while working with young people with disability
	265	N. Shields, N. F. Taylor, E. Wee, D. Wollersheim, S. D. O'Shea and B. Fernhall	2013	A community-based strength training programme increases muscle strength and physical activity in young people with Down syndrome: A randomised controlled trial
	266	C.-H. Shih, L.-C. Chen and C.-T. Shih	2012	Assisting people with disabilities to actively improve their collaborative physical activities with Nintendo Wii Balance Boards by controlling environmental stimulation
	267	C.-H. Shih and Y.-C. Chiu	2014	Assisting obese students with intellectual disabilities to actively perform the activity of walking in place using a dance pad to control their preferred environmental stimulation
	268	C.-T. Shih, C.-H. Shih and C.-H. Luo	2013	Assisting people with disabilities in actively performing physical activities by controlling the preferred environmental stimulation with a gyration air mouse
	269	C. H. Shirazipour, A. E. Latimer-Cheung and K. P. Arbour-Nicitopoulos	2015	An exploratory qualitative investigation of psychosocial determinants of parental decisions to support sport participation for youth with a mobility impairment
	270	I. Shnayderman and M. Katz-Leurer	2013	An aerobic walking programme versus muscle strengthening programme for chronic low back pain: A randomized controlled trial
	271	A. M. Silverman and G. L. Cohen	2014	Stereotypes as stumbling-blocks: How coping with stereotype threat affects life outcomes for people with physical disabilities
	272	L. E. Simons, K. J. Kaczynski, C. Conroy and D. E. Logan	2012	Fear of pain in the context of intensive pain rehabilitation among children and adolescents with neuropathic pain: Associations with treatment response
	273	G. N. Siperstein, A. B. Albert, H. E. Jacobs, K. J. Osborne and J. E. Stokes	2018	A schoolwide approach to promoting student bystander behavior in response to the use of the word 'retard'
	274	J. Slaman, M. Roebroeck, A. Dallmijer, J. Twisk, H. Stam and R. Van Den Berg-Emons	2015	Can a lifestyle intervention programme improve physical behaviour among adolescents and young adults with spastic cerebral palsy? A randomized controlled trial
	275	E. Spratt, J. Norton, C. Papa, J. Newton, C. McDonald, M. A. Mercer, A. Serpe, L. Blackmon, K. Felty and L. Carpenter	2019	'The PIT experience': A young adult with autism spectrum disorder’s opinion of how a wellness program changed her life
	276	R. J. Stancliffe and L. L. Anderson	2017	Factors associated with meeting physical activity guidelines by adults with intellectual and developmental disabilities
	277	H. Stanish, C. Curtin, A. Must, S. Phillips, M. Maslin and L. Bandini	2015	Enjoyment, barriers, and beliefs about physical activity in adolescents with and without autism spectrum disorder
	278	H. I. Stanish and V. A. Temple	2012	Efficacy of a peer‐guided exercise programme for adolescents with intellectual disability
	279	B. E. Strahan and J. H. Elder	2013	Obesity in adolescents with autism spectrum disorders
	280	S. M. Strauss and M. McCarthy	2017	Arthritis-related limitations predict insufficient physical activity in adults with prediabetes identified in the NHANES 2011-2014
	281	Y. Suh, M. Weikert, D. Dlugonski, B. Sandroff and R. W. Motl	2012	Physical activity, social support, and depression: Possible independent and indirect associations in persons with multiple sclerosis
	282	G. Szumski, J. Smogorzewska and M. Karwowski	2016	Can play develop social skills? The effects of ‘Play Time/Social Time’ programme implementation
	283	K. Taguchi, T. Ueno, Y. Shimizu, R. Ishimoto and Y. Hada	2018	Effect of inpatient rehabilitation on activities of daily living in pediatric cancer patients in Japan
	284	A. Taheri, A. Perry and P. Minnes	2017	Exploring factors that impact activity participation of children and adolescents with severe developmental disabilities
	285	S. Tanna, K. Arbour-Nicitopoulos, R. E. Rhodes and R. Bassett-Gunter	2017	A pilot study exploring the use of a telephone-assisted planning intervention to promote parental support for physical activity among children and youth with disabilities
	286	A. Tate, G. N. Turner, S. E. Knab, C. Jorgensen, A. Strittmatter and L. A. Michener	2012	Risk factors associated with shoulder pain and disability across the lifespan of competitive swimmers
	287	L. W. te Brinke, H. D. Schuiringa, A. T. A. Menting, M. Deković, J. J. Westera and B. O. de Castro	2022	Treatment approach and sequence effects in cognitive behavioral therapy targeting emotion regulation among adolescents with externalizing problems and intellectual disabilities
	288	E. Terblanche and P. H. Boer	2013	The functional fitness capacity of adults with Down syndrome in South Africa
	289	S. Tétreault, A. Freeman, M. Carrière, P. Beaupré, H. Gascon and P. Marier Deschênes	2014	Understanding the parents of children with special needs: Collaboration between health, social and education networks
	290	M. C. Tonini and F. Frediani	2012	Headache at high school: Clinical characteristics and impact
	291	B. Tornoe, L. L. Andersen, J. H. Skotte, R. Jensen, G. Gard, L. Skov and I. Hallström	2014	Reduced neck-shoulder muscle strength and aerobic power together with increased pericranial tenderness are associated with tension-type headache in girls: A case-control study
	292	C. V. A. Toscano, H. M. Carvalho and J. P. Ferreira	2018	Exercise effects for children with autism spectrum disorder: Metabolic health, autistic traits, and quality of life
	293	C.-L. Tsai, C.-H. Wang and Y.-T. Tseng	2012	Effects of exercise intervention on event-related potential and task performance indices of attention networks in children with developmental coordination disorder
	294	J. Úbeda-Colomer, J. Devís-Devís and C. H. P. Sit	2019	Barriers to physical activity in university students with disabilities: Differences by sociodemographic variables
	295	A. G. van der Niet, E. Hartman, B. J. Moolenaar, J. Smith and C. Visscher	2014	Relationship between physical activity and physical fitness in school-aged children with developmental language disorders
	296	F. van Schelven, H. Boeije, M.-B. Inhulsen, J. Sattoe and J. Rademakers	2021	'We know what we are talking about': Experiences of young people with a chronic condition involved in a participatory youth panel and their perceived impact
	297	L. Van Wely, A. C. J. Balemans, J. G. Becher and A. J. Dallmeijer	2014	The effectiveness of a physical activity stimulation programme for children with cerebral palsy on social participation, self-perception and quality of life: A randomized controlled trial
	298	L. van Wely, J. G. Becher, A. C. J. Balemans and A. J. Dallmeijer	2012	Ambulatory activity of children with cerebral palsy: Which characteristics are important?
	299	A. van Wyk, C. A. Eksteen and P. Rheeder	2014	The effect of visual scanning exercises integrated into physiotherapy in patients with unilateral spatial neglect poststroke: A matched-pair randomized control trial
	300	D. Vancampfort, B. Stubbs, L. Smith, B. Gardner, M. P. Herring, J. Firth and A. Koyanagi	2019	Correlates of sedentary behavior among community-dwelling adults with anxiety in six low- and middle-income countries
	301	V. Vasudevan, E. Bouldin, S. Bloodworth and L. Rocafort	2019	Likelihood of meeting physical activity guidelines of veterans who are obese by disability status
	302	V. Vasudevan, J. H. Rimmer and F. Kviz	2015	Development of the Barriers to Physical Activity Questionnaire for People with Mobility Impairments
	303	A. P. Vermeiren, M. Willeboordse, M. Oosterhoff, N. Bartelink, P. Muris and H. Bosma	2018	Socioeconomic multi-domain health inequalities in Dutch primary school children
	304	A. Verrotti, S. Agostinelli, C. D'Egidio, A. Di Fonzo, M. Carotenuto, P. Parisi, M. Esposito, E. Tozzi, V. Belcastro, A. Mohn and P. A. Battistella	2013	Impact of a weight loss program on migraine in obese adolescents
	305	D. Vinson, A. Brady, B. Moreland and N. Judge	2016	Exploring coach behaviours, session contexts and key stakeholder perceptions of non-linear coaching approaches in youth sport
	306	C. Vitztum and P. Kelly	2015	Physical activity in adolescents with an orthopaedic limitation: A review of the literature
	307	C. Vitztum, P. J. Kelly and A.-L. Cheng	2016	Hospital-based therapy dog walking for adolescents with orthopedic limitations: A pilot study
	308	Z. Volfson, A. C. McPherson, J. R. Tomasone, G. E. Faulkner and K. P. Arbour-Nicitopoulos	2020	Examining factors of physical activity participation in youth with spina bifida using the Theoretical Domains Framework
	309	E. F. Wallén, M. Müllersdorf, K. Christensson and C. Marcus	2013	A school-based intervention associated with improvements in cardiometabolic risk profiles in young people with intellectual disabilities
	310	D. Walsh, S. Belton, S. Meegan, K. Bowers, D. Corby, A. Staines, T. McVeigh, M. McKeon, E. Hoey, D. Trépel, P. Griffin and M. R. Sweeney	2018	A comparison of physical activity, physical fitness levels, BMI and blood pressure of adults with intellectual disability, who do and do not take part in Special Olympics Ireland programmes: Results from the SOPHIE study
	311	T.-H. Wang, Y.-C. Peng, Y.-L. Chen, T.-W. Lu, H.-F. Liao, P.-F. Tang and J.-Y. Shieh	2013	A home-based program using patterned sensory enhancement improves resistance exercise effects for children with cerebral palsy: A randomized controlled trial
	312	X.-Q. Wang, W. Gu, B.-L. Chen, X. Wang, H.-Y. Hu, Y.-L. Zheng, J. Zhang, H.-Y. Zhang and P.-J. Chen	2019	Effects of whole-body vibration exercise for non-specific chronic low back pain: An assessor-blind, randomized controlled trial
	313	C. Willis, S. Girdler, M. Thompson, M. Rosenberg, S. Reid and C. Elliott	2017	Elements contributing to meaningful participation for children and youth with disabilities: A scoping review
	314	J. Willis, L. Hophing, N. Mahlberg and G. M. Ronen	2018	Youth with epilepsy: Their insight into participating in enhanced physical activity study
	315	P. B. Wilson, J. A. Haegele and X. Zhu	2016	Mobility status as a predictor of obesity, physical activity, and screen time use among children aged 5-11 years in the United States
	316	W. J. Wilson, J. A. Haegele, S. K. Holland and K. A. R. Richards	2021	Cocurricular service-learning through a camp for athletes with visual impairments
	317	B. C. Wingo, D. Yang, D. Davis, S. Padalabalanarayanan, B. Hopson, M. Thirumalai and J. H. Rimmer	2020	Lessons learned from a blended telephone/e-health platform for caregivers in promoting physical activity and nutrition in children with a mobility disability
	318	J. F. Woodward, N. L. Swigonski and M. R. Ciccarelli	2012	Assessing the health, functional characteristics, and health needs of youth attending a noncategorical transition support program
	319	M. Wouters, H. M. Evenhuis and T. I. M. Hilgenkamp	2020	Physical fitness of children and adolescents with moderate to severe intellectual disabilities
	320	A. Wright, R. Roberts, G. Bowman and A. Crettenden	2019	Barriers and facilitators to physical activity participation for children with physical disability: Comparing and contrasting the views of children, young people, and their clinicians
	321	W.-C. Wu, J.-W. Hung, C.-Y. Tseng and Y.-C. Huang	2013	Group constraint-induced movement therapy for children with hemiplegic cerebral palsy: A pilot study
	322	W.-L. Wu, Y.-F. Yang, I. H. Chu, H.-T. Hsu, F.-H. Tsai and J.-M. Liang	2017	Effectiveness of a cross-circuit exercise training program in improving the fitness of overweight or obese adolescents with intellectual disability enrolled in special education schools
	323	S. Yamamoto, Y. Kagami, Y. Tamura, H. Higashikawa and S. Isawa	2012	Effects of an intervention program for supporting school entry by children with developmental disabilities
	324	B. Yi, G. Liu and P. Liu	2020	Effects of psychological guidance and behavioral implications on the cultivation of football consciousness of mentally retarded children
	325	H.-J. Young, M. L. Erickson, K. B. Johnson, M. A. Johnson and K. K. McCully	2015	A wellness program for individuals with disabilities: Using a student wellness coach approach
	326	Y.-C. Zhu, J. Cairney, Y.-C. Li, W.-Y. Chen, F.-C. Chen and S. K. Wu	2014	High risk for obesity in children with a subtype of developmental coordination disorder
	327	L. Abadi Marand, S. Noorizadeh Dehkordi, M. Roohi-Azizi and M. Dadgoo	2013	Prevalence of doctor-diagnosed arthritis and arthritis-attributable activity limitation--United States, 2010-2012
	328		2022	Effect of dynamic neuromuscular stabilization on balance and trunk function in people with multiple sclerosis: protocol for a randomized control trial
	329	A. A. Abdel-Aziem and H. M. El-Basatiny	2017	Effectiveness of backward walking training on walking ability in children with hemiparetic cerebral palsy: a randomized controlled trial
	330	M. Abdelmegeed, E. Lohman, N. Daher and H. M. Syed	2019	Linking physical therapy outcome measures to the Brief International Classification of Functioning Core Set for Hand Conditions in subjects with ulnar wrist pain
	331	F. Abdulsatar, R. G. Walker, B. W. Timmons and K. Choong	2013	Wii-Hab in critically ill children: a pilot trial
	332	M. A. Abu, N. A. Abdul Ghani, L. P. Shan, A. S. Sulaiman, M. H. Omar, M. H. M. Ariffin, A. Baharuddin, S. Shohaimi and Z. C. Man	2017	Do exercises improve back pain in pregnancy?
	333	B. C. Adamson, Y. C. Learmonth, D. Kinnett-Hopkins, M. Bohri and R. W. Motl	2016	Feasibility study design and methods for Project GEMS: Guidelines for Exercise in Multiple Sclerosis
	334	F. Adelnia, J. Urbanek, Y. Osawa, M. Shardell, N. A. Brennan, K. W. Fishbein, R. G. Spencer, E. M. Simonsick, J. A. Schrack and L. Ferrucci	2019	Moderate-to-Vigorous Physical Activity Is Associated With Higher Muscle Oxidative Capacity in Older Adults
	335	H. Adnan, M. Ghous, S. Shakil Ur Rehman and I. Yaqoob	2021	The effects of a static exercise programme versus Swiss ball training for core muscles of the lower back and pelvic region in patients with low back pain after child delivery. A single blind randomized control trial
	336	K. J. Agarwal-Harding, L. C. Chokotho, N. C. Mkandawire, C. Martin, Jr., E. Losina and J. N. Katz	2019	Risk Factors for Delayed Presentation Among Patients with Musculoskeletal Injuries in Malawi
	337	A. L. Ager, J.-S. Roy, F. Gamache and L. J. Hébert	2019	The Effectiveness of an Upper Extremity Neuromuscular Training Program on the Shoulder Function of Military Members With a Rotator Cuff Tendinopathy: A Pilot Randomized Controlled Trial
	338	M. Aghilinejad, S. A. Javad Mousavi, M. K. Nouri and A. B. Ahmadi	2012	Work-related musculoskeletal complaints among workers of Iranian aluminum industries
	339	H. M. Ahmed, R. Advani, A. A. Arif and S. Khan	2020	An Assessment of the Knowledge, Attitudes, and Practices of Patients and Families with Diagnoses of Hereditary Neuromuscular Disorders
	340	M. S. Ajimsha, D. Binsu and S. Chithra	2014	Effectiveness of myofascial release in the management of plantar heel pain: a randomized controlled trial
	341	H. Akkurt, H. U. Karapolat, Y. Kirazli and T. Kose	2017	The effects of upper extremity aerobic exercise in patients with spinal cord injury: a randomized controlled study
	342	Y. Akyol, Y. Ulus, D. Durmus, F. Canturk, A. Bilgici, O. Kuru and Y. Bek	2012	Effectiveness of microwave diathermy on pain, functional capacity, muscle strength, quality of life, and depression in patients with subacromial impingement syndrome: a randomized placebo-controlled clinical study
	343	A. R. Aladro-Gonzalvo, G. A. Araya-Vargas, M. Machado-Díaz and W. Salazar-Rojas	2013	Pilates-based exercise for persistent, non-specific low back pain and associated functional disability: a meta-analysis with meta-regression
	344	S. R. Albin, S. L. Koppenhaver, R. Marcus, L. Dibble, M. Cornwall and J. M. Fritz	2019	Short-term Effects of Manual Therapy in Patients After Surgical Fixation of Ankle and/or Hindfoot Fracture: A Randomized Clinical Trial
	345	G. Alhussein and L. Hadjileontiadis	2022	Digital Health Technologies for Long-term Self-management of Osteoporosis: Systematic Review and Meta-analysis
	346	A. Alonazi, S. Hasan, S. Anwer, A. Jamal, S. Parvez, F. A. S. Alfaiz and H. Li	2021	Efficacy of Electromyographic-Biofeedback Supplementation Training with Patellar Taping on Quadriceps Strengthening in Patellofemoral Pain Syndrome among Young Adult Male Athletes
	347	M. Alrwaily, M. Schneider, G. Sowa, M. Timko, S. L. Whitney and A. Delitto	2019	Stabilization exercises combined with neuromuscular electrical stimulation for patients with chronic low back pain: a randomized controlled trial
	348	H. Alzahrani, M. Mackey, E. Stamatakis, M. B. Pinheiro, M. Wicks and D. Shirley	2019	The effectiveness of incidental physical activity interventions compared to other interventions in the management of people with low back pain: A systematic review and meta-analysis of randomised controlled trials
	349	M. Åman, M. Forssblad and K. Larsén	2019	National injury prevention measures in team sports should focus on knee, head, and severe upper limb injuries
	350	S. Amano, A. F. M. Ludin, R. Clift, M. Nakazawa, T. D. Law, L. J. Rush, T. M. Manini, J. S. Thomas, D. W. Russ and B. C. Clark	2016	Effectiveness of blood flow restricted exercise compared with standard exercise in patients with recurrent low back pain: study protocol for a randomized controlled trial
	351	P. Ambrosino, G. L. Iannuzzi, R. Formisano, G. A. Spedicato, V. D'Abrosca, L. Di Gioia, M. N. D. Di Minno and N. Pappone	2020	Exergaming as an Additional Tool in Rehabilitation of Young Patients with Rheumatoid Arthritis: A Pilot Randomized Controlled Trial
	352	R. An, X. Xiang, Y. Yang and H. Yan	2016	Mapping the Prevalence of Physical Inactivity in U.S. States, 1984-2015
	353	J. L. Andersen, J. R. Jørgensen, P. Zeeman, D. T. Bech-Pedersen, J. Sørensen, I. Ara and L. L. Andersen	2017	Effects of high-intensity physical training on muscle fiber characteristics in poststroke patients
	354	R. Andias and A. G. Silva	2022	Predictors of pain persistence and disability in high-school students with chronic neck pain at 6-month follow-up
	355	S. Arakelyan, D. Maciver, R. Rush, A. O'Hare and K. Forsyth	2020	Community-based participation of children with and without disabilities
	356	K. R. Archer, R. A. Coronado, C. M. Haug, S. W. Vanston, C. J. Devin, C. J. Fonnesbeck, O. S. Aaronson, J. S. Cheng, R. L. Skolasky, L. H. Riley, 3rd and S. T. Wegener	2014	A comparative effectiveness trial of postoperative management for lumbar spine surgery: changing behavior through physical therapy (CBPT) study protocol
	357	P. Areeudomwong and V. Buttagat	2019	Proprioceptive neuromuscular facilitation training improves pain-related and balance outcomes in working-age patients with chronic low back pain: a randomized controlled trial
	358	S. Arfa, P. K. Solvang, B. Berg and R. Jahnsen	2022	Participation in a rehabilitation program based on adapted physical activities in Norway: a qualitative study of experiences of immigrant parents and their children with disabilities
	359	W. Armbrust, O. H. T. M. Lelieveld, J. Tuinstra, N. M. Wulffraat, G. J. F. J. Bos, J. Cappon, M. A. J. van Rossum, P. J. J. Sauer and M. Hagedoorn	2016	Fatigue in patients with Juvenile Idiopathic Arthritis: relationship to perceived health, physical health, self-efficacy, and participation
	360	M. Armstrong, C. Morris, M. Tarrant, C. Abraham and M. C. Horton	2017	Rasch analysis of the Chedoke-McMaster Attitudes towards Children with Handicaps scale
	361	A. J. H. Arundale, K. Cummer, J. J. Capin, R. Zarzycki and L. Snyder-Mackler	2017	Report of the Clinical and Functional Primary Outcomes in Men of the ACL-SPORTS Trial: Similar Outcomes in Men Receiving Secondary Prevention With and Without Perturbation Training 1 and 2 Years After ACL Reconstruction
	362	T. Ash, A. Bowling, K. Davison and J. Garcia	2017	Physical Activity Interventions for Children with Social, Emotional, and Behavioral Disabilities-A Systematic Review
	363	M. Ashfaq, M. N. Babur, W. H. Malick, M. A. Hussain and W. A. Awan	2022	Comparative effectiveness of proprioceptive neuromuscular facilitation and passive vertebral mobilization for neck disability in patients with mechanical neck pain: A randomized controlled trial
	364	E. D. Atilgan and A. Tuncer	2021	The effects of breathing exercises in mothers of children with special health care needs:A randomized controlled trial
	365	H. Atwa, N. AbdAllah and H. Abd El Gawad	2017	Pattern and outcome of pediatric head injuries in the Suez Canal Region: A follow-up study
	366	T. Aurich-Schuler, B. Warken, J. V. Graser, T. Ulrich, I. Borggraefe, F. Heinen, A. Meyer-Heim, H. J. A. van Hedel and A. S. Schroeder	2015	Practical Recommendations for Robot-Assisted Treadmill Therapy (Lokomat) in Children with Cerebral Palsy: Indications, Goal Setting, and Clinical Implementation within the WHO-ICF Framework
	367	S. Ay, H. E. Konak, D. Evcik and S. Kibar	2017	The effectiveness of Kinesio Taping on pain and disability in cervical myofascial pain syndrome
	368	S. Ay, E. Yanikkerem, S. I. Çalim and M. Yazici	2012	Health-promoting lifestyle behaviour for cancer prevention: a survey of Turkish university students
	369	T. Aydın, Ö. Taşpınar, M. A. Sarıyıldız, M. Güneşer, Y. Keskin, N. Canbaz, M. Gök, A. Camli, H. Kiziltan and A. H. Eris	2016	Evaluation of the effectiveness of home based or hospital based calisthenic exercises in patients with ankylosing spondylitis
	370	A. Aytar, A. Zeybek, N. O. Pekyavas, A. A. Tigli and N. Ergun	2015	Scapular resting position, shoulder pain and function in disabled athletes
	371	V. A. E. Baadjou, J. A. M. C. F. Verbunt, M. D. F. v. Eijsden-Besseling, A. L. W. Samama-Polak, R. A. D. E. Bie and R. J. E. M. Smeets	2014	PREvention STudy On preventing or reducing disability from musculoskeletal complaints in music school students (PRESTO): protocol of a randomised controlled trial
	372	C.-R. Bae, Y. Jin, B.-C. Yoon, N.-H. Kim, K.-W. Park and S.-H. Lee	2018	Effects of assisted sit-up exercise compared to core stabilization exercise on patients with non-specific low back pain: A randomized controlled trial
	373	R. Bagheri, B. Parhampour, M. Pourahmadi, S. H. Fazeli, I. E. Takamjani, M. Akbari and M. Dadgoo	2019	The Effect of Core Stabilization Exercises on Trunk-Pelvis Three-Dimensional Kinematics During Gait in Non-Specific Chronic Low Back Pain
	374	R. Bagheri, I. E. Takamjani, M. Dadgoo, J. Sarrafzadeh, A. Ahmadi, M. R. Pourahmadi and A.-S. Jafarpisheh	2017	A protocol for clinical trial study of the effect of core stabilization exercises on spine kinematics during gait with and without load in patients with non-specific chronic low back pain
	375	J. F. Baird, K. L. J. Cederberg, E. M. Sikes, S. L. Silveira, B. Jeng, J. E. Sasaki, B. M. Sandroff and R. W. Motl	2019	Physical activity and walking performance across the lifespan among adults with multiple sclerosis
	376	I. Bakanienė, L. Žiukienė, V. Vasiliauskienė and A. Prasauskienė	2018	Participation of Children with Spina Bifida: A Scoping Review Using the International Classification of Functioning, Disability and Health for Children and Youth (ICF-CY) as a Reference Framework
	377	P. Balthazard, P. de Goumoens, G. Rivier, P. Demeulenaere, P. Ballabeni and O. Dériaz	2012	Manual therapy followed by specific active exercises versus a placebo followed by specific active exercises on the improvement of functional disability in patients with chronic non specific low back pain: a randomized controlled trial
	378	T. Bania, H.-C. Chiu and E. Billis	2019	Activity training on the ground in children with cerebral palsy: Systematic review and meta-analysis
	379	T. A. Bania, K. J. Dodd, R. J. Baker, H. K. Graham and N. F. Taylor	2016	The effects of progressive resistance training on daily physical activity in young people with cerebral palsy: a randomised controlled trial
	380	K. E. Barbour, C. G. Helmick, M. Boring, J. Qin, L. Pan and J. M. Hootman	2017	Obesity Trends Among US Adults With Doctor-Diagnosed Arthritis 2009-2014
	381	J. T. Bariteau, D. M. Murillo, S. A. Tenenbaum and J. W. Brodsky	2015	Joint salvage after neglected intra-articular physeal fracture of the hallux in high-level gymnasts
	382	M. Bassolino, G. Sandini and T. Pozzo	2015	Activating the motor system through action observation: is this an efficient approach in adults and children?
	383	S. F. Baumbach, M. Fasser, H. Polzer, M. Sieb, M. Regauer, W. Mutschler, M. Schieker and M. Blauth	2013	Study protocol: the effect of whole body vibration on acute unilateral unstable lateral ankle sprain- a biphasic randomized controlled trial
	384	C. Bayón, T. Martín-Lorenzo, B. Moral-Saiz, Ó. Ramírez, Á. Pérez-Somarriba, S. Lerma-Lara, I. Martínez and E. Rocon	2018	A robot-based gait training therapy for pediatric population with cerebral palsy: goal setting, proposal and preliminary clinical implementation
	385	L. W. M. E. Beckers, M. L. A. P. Schnackers, Y. J. Janssen-Potten, J. Kleijnen and B. Steenbergen	2017	Feasibility and effect of home-based therapy programmes for children with cerebral palsy: a protocol for a systematic review
	386	G. Bedell, W. Coster, M. Law, K. Liljenquist, Y.-C. Kao, R. Teplicky, D. Anaby and M. A. Khetani	2013	Community participation, supports, and barriers of school-age children with and without disabilities
	387	A. Beer, J. Treleaven and G. Jull	2012	Can a functional postural exercise improve performance in the cranio-cervical flexion test?--a preliminary study
	388	A. F. Belley, C. Mercier, M. Bastien, G. Léonard, N. Gaudreault and J.-S. Roy	2018	Anodal Transcranial Direct-Current Stimulation to Enhance Rehabilitation in Individuals With Rotator Cuff Tendinopathy: A Triple-Blind Randomized Controlled Trial
	389	M. T. Benatto, L. L. Florencio, M. M. Bragatto, F. Dach, C. Fernández-de-Las-Peñas and D. Bevilaqua-Grossi	2020	Neck-specific strengthening exercise compared with sham ultrasound when added to home-stretching exercise in patients with migraine: study protocol of a two-armed, parallel-groups randomized controlled trial
	390	J. Benito-Penalva, D. J. Edwards, E. Opisso, M. Cortes, R. Lopez-Blazquez, N. Murillo, U. Costa, J. M. Tormos, J. Vidal-Samsó, J. Valls-Solé and J. Medina	2012	Gait training in human spinal cord injury using electromechanical systems: effect of device type and patient characteristics
	391	I. Benson, K. Hart, D. Tussler and J. J. van Middendorp	2016	Lower-limb exoskeletons for individuals with chronic spinal cord injury: findings from a feasibility study
	392	B. Beresford, S. Clarke and J. Maddison	2018	Therapy interventions for children with neurodisabilities: a qualitative scoping study
	393	D. Berglind, G. Nyberg, M. Willmer, M. Persson, M. Wells and Y. Forsell	2018	An eHealth program versus a standard care supervised health program and associated health outcomes in individuals with mobility disability: study protocol for a randomized controlled trial
	394	D. Berglind, D. Yacaman-Mendez, C. Lavebratt and Y. Forsell	2020	The Effect of Smartphone Apps Versus Supervised Exercise on Physical Activity, Cardiorespiratory Fitness, and Body Composition Among Individuals With Mild-to-Moderate Mobility Disability: Randomized Controlled Trial
	395	R. Bernabei, F. Landi, R. Calvani, M. Cesari, S. Del Signore, S. D. Anker, R. Bejuit, P. Bordes, A. Cherubini, A. J. Cruz-Jentoft, M. Di Bari, T. Friede, C. Gorostiaga Ayestarán, H. Goyeau, P. V. Jónsson, M. Kashiwa, F. Lattanzio, M. Maggio, L. Mariotti, R. R. Miller, L. Rodriguez-Mañas, R. Roller-Wirnsberger, I. Rýznarová, J. Scholpp, A. M. W. J. Schols, C. C. Sieber, A. J. Sinclair, A. Skalska,…	2022	Multicomponent intervention to prevent mobility disability in frail older adults: randomised controlled trial (SPRINTT project)
	396	P. Berrigan, J. Hodge, A. Kirton, M. E. Moretti, W. J. Ungar and J. D. Zwicker	2021	Protocol for a cost-utility analysis of neurostimulation and intensive camp-based therapy for children with perinatal stroke and hemiparesis based on a multicentre clinical trial
	397	F. Bertolucci, R. Neri, S. Dalise, M. Venturi, B. Rossi and C. Chisari	2014	Abnormal lactate levels in patients with polymyositis and dermatomyositis: the benefits of a specific rehabilitative program
	398	J. Bettany-Saltikov, H.-R. Weiss, N. Chockalingam, R. Taranu, S. Srinivas, J. Hogg, V. Whittaker, R. V. Kalyan and T. Arnell	2015	Surgical versus non-surgical interventions in people with adolescent idiopathic scoliosis
	399	T. Birinci, A. Razak Ozdincler, S. Altun and C. Kural	2019	A structured exercise programme combined with proprioceptive neuromuscular facilitation stretching or static stretching in posttraumatic stiffness of the elbow: a randomized controlled trial
	400	L. Bishop, A. M. Gordon and H. Kim	2017	Hand Robotic Therapy in Children with Hemiparesis: A Pilot Study
	401	K. S. Bıyık, C. Özal, M. Tunçdemir, S. Üneş, K. Delioğlu and M. K. Günel	2021	The functional health status of children with cerebral palsy during the COVID-19 pandemic stay-at-home period: a parental perspective
	402	M. Björklund, M. Djupsjöbacka, A. Svedmark and C. Häger	2012	Effects of tailored neck-shoulder pain treatment based on a decision model guided by clinical assessments and standardized functional tests. A study protocol of a randomized controlled trial
	403	K. F. Bjornson, C. Zhou, R. Stevenson and D. A. Christakis	2013	Capacity to participation in cerebral palsy: evidence of an indirect path via performance
	404	C. A. Blauwet, D. Robinson, A. Riley, K. MacEwan, M. Patstone and M. E. Dubon	2021	Developing a Virtual Adaptive Sports Program in Response to the COVID-19 Pandemic
	405	C. A. Blauwet, H. Y. Yang, S. A. Cruz, J. E. Collins, K. C. Smith, E. Losina and J. N. Katz	2017	Functional and Environmental Factors Are Associated With Sustained Participation in Adaptive Sports
	406	Y. Bleyenheuft, D. Ebner-Karestinos, B. Surana, J. Paradis, A. Sidiropoulos, A. Renders, K. M. Friel, M. Brandao, E. Rameckers and A. M. Gordon	2017	Intensive upper- and lower-extremity training for children with bilateral cerebral palsy: a quasi-randomized trial
	407	J. Booker, S. Hall, A. Dando, C. Dare, E. Davies, S. McGillion, N. Mathad, R. Waters, V. Tsitouras, N. Mundil, S. Wahab and A. Chakraborty	2021	Paediatric spinal trauma presenting to a UK major trauma centre
	408	K. Bosković, B. P. Gava, M. Grajić, D. Madić, B. Obradović and S. T. Todorović	2013	[Adapted physical activity in the prevention and therapy of osteoporosis]
	409	D. J. Bowen, L. M. Quintiliani, S. G. Bhosrekar, R. Goodman and E. Smith	2018	Changing the housing environment to reduce obesity in public housing residents: a cluster randomized trial
	410	E. D. Boyd, S. N. Mundluru and D. S. Feldman	2019	Outcome of Conservative Management in the Treatment of Symptomatic Spondylolysis and Grade I Spondylolisthesis
	411	Ç. Bozkir, A. Özer and E. Pehlivan	2016	Prevalence of obesity and affecting factors in physically disabled adults living in the city centre of Malatya
	412	M. Bradbury, J. A. Brosky, Jr., J. F. Walker and K. West	2013	Relationship between scores from the Knee Outcome Survey and a single assessment numerical rating in patients with patellofemoral pain
	413	M. Bradbury, C. O'Brien, N. Giles, S. Fenton, S. Neilson and J. L. Duda	2021	Sedentary behaviour in non-ambulant children and young people with physical disabilities: a systematic search and review protocol
	414	E. Bragg and L. Pritchard-Wiart	2019	Wheelchair Physical Activities and Sports for Children and Adolescents: A Scoping Review
	415	M. B. Brandão, M. C. Mancini, C. L. Ferre, P. R. P. Figueiredo, R. H. S. Oliveira, S. C. Gonçalves, M. C. S. Dias and A. M. Gordon	2018	Does Dosage Matter? A Pilot Study of Hand-Arm Bimanual Intensive Training (HABIT) Dose and Dosing Schedule in Children with Unilateral Cerebral Palsy
	416	S. G. Brauer, K. S. Hayward, R. G. Carson, A. G. Cresswell and R. N. Barker	2013	The efficacy of SMART Arm training early after stroke for stroke survivors with severe upper limb disability: a protocol for a randomised controlled trial
	417	W. Brewer, B. T. Swanson, T. S. Roddey, H. Adewale, C. Ashmore, J. Frerich, C. Perrin and A. Ortiz	2017	A pilot study to determine the effect of one physical therapy session on physical activity levels for individuals with chronic low back pain
	418	A. Brian, S. T. Miedema, J. L. Johnson and I. Chica	2021	A Comparison of the Fundamental Motor Skills of Preschool-Aged Children With and Without Visual Impairments
	419	L. Broberg, M. Backhausen, P. Damm, P. Bech, A. Tabor and H. K. Hegaard	2017	Effect of supervised exercise in groups on psychological well-being among pregnant women at risk of depression (the EWE Study): study protocol for a randomized controlled trial
	420	A. Brons, K. Braam, A. Timmerman, A. Broekema, B. Visser, B. van Ewijk, S. Terheggen-Lagro, N. Rutjes, H. van Leersum, R. Engelbert, B. Kröse, M. Chinapaw and T. Altenburg	2019	Promoting Factors for Physical Activity in Children with Asthma Explored through Concept Mapping
	421	J. C. Brown, M. O. Harhay and M. N. Harhay	2018	Self-reported major mobility disability and mortality among cancer survivors
	422	M. A. Bruce, B. M. Beech, D. M. Griffith and R. J. Thorpe, Jr.	2015	Weight Status and Blood Pressure among Adolescent African American Males: The Jackson Heart KIDS Pilot Study
	423	R. Bruchez, M. Jequier Gygax, S. Roches, J. Fluss, D. Jacquier, P. Ballabeni, S. Grunt and C. J. Newman	2016	Mirror therapy in children with hemiparesis: a randomized observer-blinded trial
	424	V. E. J. Bruls, C. H. G. Bastiaenen and R. A. de Bie	2013	Non-traumatic arm, neck and shoulder complaints: prevalence, course and prognosis in a Dutch university population
	425	L. Bühl, T. Abel, F. Wolf, M. Oberste, W. Bloch, M. Hallek, T. Elter and P. Zimmer	2019	Feasibility and Potential Benefits of an Exercise Intervention in a Male With Down Syndrome Undergoing High-Dose Chemotherapy for Acute Lymphoblastic Leukemia: A Case Report
	426	N. Büker, R. Şavkın and N. Ök	2019	Comparison of Supervised Exercise and Home Exercise After Ankle Fracture
	427	C. J. Burcal, A. Y. Trier and E. A. Wikstrom	2017	Balance Training Versus Balance Training With STARS in Patients With Chronic Ankle Instability: A Randomized Controlled Trial
	428	A. Büssing, D. Poier, T. Ostermann, M. Kröz and A. Michalsen	2018	Treatment of Chronic Lower Back Pain: Study Protocol of a Comparative Effectiveness Study on Yoga, Eurythmy Therapy, and Physiotherapeutic Exercises
	429	V. Buttagat, P. Techakhot, W. Wiriya, M. Mueller and P. Areeudomwong	2020	Effectiveness of traditional Thai self-massage combined with stretching exercises for the treatment of patients with chronic non-specific low back pain: A single-blinded randomized controlled trial
	430	C. Camden, F. Léger, J. Morel and C. Missiuna	2015	A Service Delivery Model for Children with DCD Based on Principles of Best Practice
	431	K. L. Cameron, K. Allison, J. L. McGinley, N. A. Fini, J. L. Y. Cheong and A. J. Spittle	2021	Feasibility of a Dance PaRticipation intervention for Extremely prEterm children with Motor Impairment at prEschool age (Dance PREEMIE)
	432	S. Canbay, Y. Ataker, N. Canbulat, Z. U. Kabaoglu, T. Oktenoglu, M. Sasani and A. F. Ozer	2015	Effect of Posterior Dynamic Instrumentation on High-Intensity Zone in Lumbar Degenerative Disc Disease
	433	A. Canedo-García, J.-N. García-Sánchez, C. Díaz-Prieto and D.-I. Pacheco-Sanz	2021	Evaluation of the Benefits, Satisfaction, and Limitations of Intergenerational Face-to-Face Activities: A General Population Survey in Spain
	434	P. S. Carbone, P. J. Smith, C. Lewis and C. LeBlanc	2021	Promoting the Participation of Children and Adolescents With Disabilities in Sports, Recreation, and Physical Activity
	435	A. Carter, L. Humphreys, N. Snowdon, B. Sharrack, A. Daley, J. Petty, N. Woodroofe and J. Saxton	2015	Participant recruitment into a randomised controlled trial of exercise therapy for people with multiple sclerosis
	436	A. M. Carter, A. J. Daley, S. W. Kesterton, N. M. Woodroofe, J. M. Saxton and B. Sharrack	2013	Pragmatic exercise intervention in people with mild to moderate multiple sclerosis: a randomised controlled feasibility study
	437	G. E. Cashman, W. B. Mortenson and M. K. Gilbart	2014	Myofascial treatment for patients with acetabular labral tears: a single-subject research design study
	438	T. Castrillon, W. J. Hanney, C. E. Rothschild, M. J. Kolber, X. Liu and M. Masaracchio	2017	The effects of a standardized belly dance program on perceived pain, disability, and function in women with chronic low back pain
	439	L. Cavaggioni, A. Trecroci, M. Tosin, F. M. Iaia and G. Alberti	2019	Individualized dry-land intervention program for an elite Paralympic swimmer
	440	C. Celletti, T. Paolucci, L. Maggi, G. Volpi, M. Billi, R. Mollica and F. Camerota	2021	Pain Management through Neurocognitive Therapeutic Exercises in Hypermobile Ehlers-Danlos Syndrome Patients with Chronic Low Back Pain
	441	B. Chakraborty, A. Rao, R. Shenoy, L. Davda and B. S. Suprabha	2019	Stress-mediated quality of life outcomes in parents of disabled children: A case-control study
	442	V. Chandra, C. Little and J. T. Lee	2014	Thoracic outlet syndrome in high-performance athletes
	443	J.-P. Chaput, J. Willumsen, F. Bull, R. Chou, U. Ekelund, J. Firth, R. Jago, F. B. Ortega and P. T. Katzmarzyk	2020	2020 WHO guidelines on physical activity and sedentary behaviour for children and adolescents aged 5-17 years: summary of the evidence
	444	K. Cheever, J. T. Howard and K. Kawata	2020	Clinical Changes in Cervical Neuromuscular Control Following Subconcussive Impacts
	445	Y.-L. Chen, H.-L. Chen, J.-Y. Shieh and T.-N. Wang	2019	Preliminary Efficacy of a Friendly Constraint-Induced Therapy (Friendly-CIT) Program on Motor and Psychosocial Outcomes in Children with Cerebral Palsy
	446	C.-Y. Chiu, F. Chan, S. Edward Sharp, A. Dutta, E. Hartman and J. Bezyak	2015	Employment as a health promotion intervention for persons with multiple sclerosis
	447	M. Chiwaridzo and N. Naidoo	2016	Functional consequences and health-care seeking behaviour for recurrent non-specific low back pain in Zimbabwean adolescents: a cross-sectional study
	448	J. Cho, E. Lee and S. Lee	2017	Upper thoracic spine mobilization and mobility exercise versus upper cervical spine mobilization and stabilization exercise in individuals with forward head posture: a randomized clinical trial
	449	C. Christensen and L. P. Lowes	2014	Treadmill training for a child with spina bifida without functional ambulation
	450	C. R. Chu, B. D. Beynnon, J. L. Dragoo, G. S. Fleisig, J. M. Hart, M. Khazzam, K. M. Marberry and B. J. Nelson	2012	The feasibility of randomized controlled trials for early arthritis therapies (Earth) involving acute anterior cruciate ligament tear cohorts
	451	C. Churko, T. Yohanes, A. B. Kassahun, N. Desalegn, G. Endashaw and M. A. Asfaw	2021	Foot care practice and associated factors among patients with lymphoedema in Boreda district, Gamo zone, southern Ethiopia, 2020. Implications for elimination of podoconiosis and lymphatic filariasis
	452	E. T. Çil, U. Şaylı and F. Subaşı	2019	Outpatient vs Home Management Protocol Results for Plantar Fasciitis
	453	M. Claerbout, B. Gebara, S. Ilsbroukx, S. Verschueren, K. Peers, P. Van Asch and P. Feys	2012	Effects of 3 weeks' whole body vibration training on muscle strength and functional mobility in hospitalized persons with multiple sclerosis
	454	M. B. Clausen, T. Bandholm, M. S. Rathleff, K. B. Christensen, M. K. Zebis, T. Graven-Nielsen, P. Hölmich and K. Thorborg	2018	The Strengthening Exercises in Shoulder Impingement trial (The SExSI-trial) investigating the effectiveness of a simple add-on shoulder strengthening exercise programme in patients with long-lasting subacromial impingement syndrome: Study protocol for a pragmatic, assessor blinded, parallel-group, randomised, controlled trial
	455	J. A. Cleland, P. E. Mintken, A. McDevitt, M. L. Bieniek, K. J. Carpenter, K. Kulp and J. M. Whitman	2013	Manual physical therapy and exercise versus supervised home exercise in the management of patients with inversion ankle sprain: a multicenter randomized clinical trial
	456	G. L. Clutterbuck, M. L. Auld and L. M. Johnston	2018	SPORTS STARS study protocol: a randomised, controlled trial of the effectiveness of a physiotherapist-led modified sport intervention for ambulant school-aged children with cerebral palsy
	457	G. L. Clutterbuck, M. L. Auld and L. M. Johnston	2022	SPORTS STARS: a practitioner-led, peer-group sports intervention for ambulant, school-aged children with cerebral palsy. Parent and physiotherapist perspectives
	458	M. Cohen-Holzer, G. Sorek, S. Schless, J. Kerem and M. Katz-Leurer	2016	The Influence of a Constraint and Bimanual Training Program Using a Variety of Modalities, on Upper Extremity Functions and Gait Parameters Among Children with Hemiparetic Cerebral Palsy: A Case Series
	459	L. Collado-Garrido, P. Parás-Bravo, P. Calvo-Martín and M. Santibáñez-Margüello	2019	Impact of Resistance Therapy on Motor Function in Children with Cerebral Palsy: A Systematic Review and Meta-Analysis
	460	S. J. F. Collocott, E. Kelly, M. Foster, H. Myhr, A. Wang and R. F. Ellis	2020	A randomized clinical trial comparing early active motion programs: Earlier hand function, TAM, and orthotic satisfaction with a relative motion extension program for zones V and VI extensor tendon repairs
	461	L. Columna, S. R. Dillon, M. Dolphin, D. A. Streete, S. R. Hodge, B. Myers, M. L. Norris, L. McCabe, T. V. Barreira and K. S. Heffernan	2019	Physical activity participation among families of children with visual impairments and blindness
	462	L. Columna, L. Prieto, G. Elias-Revolledo and J. A. Haegele	2020	The perspectives of parents of youth with disabilities toward physical activity: A systematic review
	463	S. S. Conroy, M. Zhan, W. J. Culpepper, 2nd, W. Royal, 3rd and M. T. Wallin	2018	Self-directed exercise in multiple sclerosis: Evaluation of a home automated tele-management system
	464	J. Contreras, R. Liendo, C. Díaz, M. Díaz, M. Osorio, R. Guzmán, F. Soza, M. Beltrán, H. Palomo, C. Córdova, D. Manosalvas, J. Lecaros, R. Torres, G. Grau, P. Silva, C. Parada, D. Cibie, R. Martínez and I. Pérez	2018	[Effectiveness of a self-administered rehabilitation program for shoulder pain syndrome in primary health care]
	465	J. Craig, C. Hilderman, G. Wilson and R. Misovic	2016	Effectiveness of Stretch Interventions for Children With Neuromuscular Disabilities: Evidence-Based Recommendations
	466	H. Cramer, R. Lauche, C. Hohmann, R. Lüdtke, H. Haller, A. Michalsen, J. Langhorst and G. Dobos	2013	Randomized-controlled trial comparing yoga and home-based exercise for chronic neck pain
	467	M. S. Crowell, J. S. Mason, M. A. Posner and C. A. Haley	2017	Posterior Cruciate Ligament Injuries Associated With Military Survival Swim Training
	468	D. Cruz-Díaz, M. Bergamin, S. Gobbo, A. Martínez-Amat and F. Hita-Contreras	2017	Comparative effects of 12 weeks of equipment based and mat Pilates in patients with Chronic Low Back Pain on pain, function and transversus abdominis activation. A randomized controlled trial
	469	A. I. Cuesta-Vargas and M. González-Sánchez	2015	Changes in disability, physical/mental health states and quality of life during an 8-week multimodal physiotherapy programme in patients with chronic non-specific neck pain: a prospective cohort study
	470	M. D'Hooghe, G. Van Gassen, D. Kos, O. Bouquiaux, M. Cambron, D. Decoo, A. Lysandropoulos, B. Van Wijmeersch, B. Willekens, I.-K. Penner and G. Nagels	2018	Improving fatigue in multiple sclerosis by smartphone-supported energy management: The MS TeleCoach feasibility study
	471	R. S. da Silva, S. T. da Silva, J. M. de Souza, M. C. C. de Figueiredo, T. A. S. Mendes, M. C. de Sena Nunes, S. K. R. de Oliveira, D. C. R. Cardoso, R. G. da Câmara Silva, D. C. de Oliveira and T. S. Ribeiro	2019	Effects of inclined treadmill training on functional and cardiovascular parameters of stroke patients: study protocol for a randomized controlled trial
	472	T. F. de Campos, C. G. Maher, J. T. Fuller, D. Steffens, S. Attwell and M. J. Hancock	2021	Prevention strategies to reduce future impact of low back pain: a systematic review and meta-analysis
	473	P. B. de Lima and A. C. d. J. Alves	2020	An intervention of occupational therapy in parasports using the matching person and technology model: A case study
	474	K. De Mey, L. Danneels, B. Cagnie and A. M. Cools	2012	Scapular muscle rehabilitation exercises in overhead athletes with impingement symptoms: effect of a 6-week training program on muscle recruitment and functional outcome
	475	M. Deguchi, H. Yokoyama, N. Hongu, H. Watanabe, A. Ogita, D. Imai, Y. Suzuki and K. Okazaki	2021	Eating Perception, Nutrition Knowledge and Body Image among Para-Athletes: Practical Challenges in Nutritional Support
	476	C. Dekker, M. E. J. B. Goossens, C. H. G. Bastiaenen and J. A. M. C. F. Verbunt	2016	Study protocol for a multicentre randomized controlled trial on effectiveness of an outpatient multimodal rehabilitation program for adolescents with chronic musculoskeletal pain (2B Active)
	477	K. J. F. M. Dekkers, E. A. A. Rameckers, R. J. E. M. Smeets and Y. J. M. Janssen-Potten	2014	Upper extremity strength measurement for children with cerebral palsy: a systematic review of available instruments
	478	S. B. DeMauro	2018	The Impact of Bronchopulmonary Dysplasia on Childhood Outcomes
	479	L. Denteneer, G. Stassijns, W. De Hertogh, S. Truijen, N. Jansen and U. Van Daele	2015	Derivation and validation phase for the development of clinical prediction rules for rehabilitation in chronic nonspecific low back pain patients: study protocol for a randomized controlled trial
	480	L. Denteneer, U. Van Daele, W. De Hertogh, S. Truijen, K. Deckers and G. Stassijns	2020	The identification of preliminary prognostic indicators that predict treatment response for exercise therapy in patients with nonspecific chronic low back pain: A multiple-arm cohort study design
	481	W. Derman, P. Runciman, M. Schwellnus, E. Jordaan, C. Blauwet, N. Webborn, J. Lexell, P. van de Vliet, Y. Tuakli-Wosornu, J. Kissick and J. Stomphorst	2018	High precompetition injury rate dominates the injury profile at the Rio 2016 Summer Paralympic Games: a prospective cohort study of 51 198 athlete days
	482	W. Derman, M. P. Schwellnus, E. Jordaan, P. Runciman, P. Van de Vliet, C. Blauwet, N. Webborn, S. Willick and J. Stomphorst	2016	High incidence of injury at the Sochi 2014 Winter Paralympic Games: a prospective cohort study of 6564 athlete days
	483	W. Derman, M. P. Schwellnus, E. Jordaan, P. Runciman, P. Van de Vliet, C. Blauwet, N. Webborn, S. Willick and J. Stomphorst	2016	The incidence and patterns of illness at the Sochi 2014 Winter Paralympic Games: a prospective cohort study of 6564 athlete days
	484	S. S. Deusinger	2012	Exercise intervention for management of obesity
	485	B. N. Devers, K. C. Douglas, R. D. Naik, D. H. Lee, J. T. Watson and D. R. Weikert	2013	Outcomes of hook of hamate fracture excision in high-level amateur athletes
	486	P. Dhopte, S. D. French, J. A. Quon, H. Owens and A. Bussières	2019	Guideline implementation in the Canadian chiropractic setting: a pilot cluster randomized controlled trial and parallel study
	487	J. Di Paola	2012	Disability, impairment, and physical therapy utilization after arthroscopic partial meniscectomy in patients receiving workers' compensation
	488	J. L. Díaz-Cerrillo, A. Rondón-Ramos, R. Pérez-González and S. Clavero-Cano	2016	[Non-randomised trial of an educational intervention based on cognitive-behavioural principles for patients with chronic low back pain attended in Primary Care Physiotherapy]
	489	F. R. Dietz and S. P. Compton	2015	Outcomes of a Simple Treatment for Complex Regional Pain Syndrome Type I in Children
	490	N. D. DiPiro, A. E. Embry, S. L. Fritz, A. Middleton, J. S. Krause and C. M. Gregory	2016	Effects of aerobic exercise training on fitness and walking-related outcomes in ambulatory individuals with chronic incomplete spinal cord injury
	491	J. Do, A. Blais, B. Feldman, L. R. Brandão, J. Lougheed, D. Pohl, R. J. Klaassen, D. L. Johnston, D. De Laat, J. Roth, S. L. Katz, A. McCormick, F. V. Wright, G. Macartney, H. J. McMillan, S. Venkateswaran, E. Sell, A. Doja, K. Matheson, A. Boafo and P. E. Longmuir	2021	Characterization of physical literacy in children with chronic medical conditions compared with healthy controls: a cross-sectional study
	492	F. F. Dos Santos, M. L. Braga, M. M. F. Barroso, V. C. Oliveira and M. X. Oliveira	2021	Effects of Photobiomodulation Therapy Combined With Exercise in Patients Who Have Chronic Low Back Pain: Protocol for a Randomized Controlled Trial
	493	S. Driver, K. Irwin, A. Woolsey and J. Pawlowski	2012	Creating an effective physical activity-based health promotion programme for adults with a brain injury
	494	N. d. A. C. Duarte, L. A. C. Grecco, M. Galli, F. Fregni and C. S. Oliveira	2014	Effect of transcranial direct-current stimulation combined with treadmill training on balance and functional performance in children with cerebral palsy: a double-blind randomized controlled trial
	495	V. M. Dudnyk, V. P. Popov, Z. A. Skakyn, G. S. Gumynska, L. L. Vinnichuk and O. I. Marchuk	2015	[MEDICAL AND SOCIAL INSPECTION AS A PART OF THE REHABILITATION OF CHILDREN WITH JUVENILE RHEUMATOID ARTHRITIS]
	496	A. Dunn, D. L. Marsden, D. Barker, P. Van Vliet, N. J. Spratt and R. Callister	2017	Cardiorespiratory fitness and walking endurance improvements after 12 months of an individualised home and community-based exercise programme for people after stroke
	497	S. Ebadi, N. N. Ansari, S. Naghdi, S. Jalaei, M. Sadat, H. Bagheri, M. W. Vantulder, N. Henschke and E. Fallah	2012	The effect of continuous ultrasound on chronic non-specific low back pain: a single blind placebo-controlled randomized trial
	498	M. H. Eggen, B. Stuge, P. Mowinckel, K. S. Jensen and K. B. Hagen	2012	Can supervised group exercises including ergonomic advice reduce the prevalence and severity of low back pain and pelvic girdle pain in pregnancy? A randomized controlled trial
	499	A. M. Elabd, S.-E. B. Rasslan, H. M. Elhafez, O. M. Elabd, M. A. Behiry and A. I. Elerian	2020	Efficacy of Integrating Cervical Posture Correction With Lumbar Stabilization Exercises for Mechanical Low Back Pain: A Randomized Blinded Clinical Trial
	500	D. Elling, P. J. Surkan, S. Enayati and Z. El-Khatib	2018	Sex differences and risk factors for diabetes mellitus - an international study from 193 countries
	501	T. L. P. Elliott, K. S. Marshall, D. A. Lake, N. H. Wofford and G. J. Davies	2016	The Effect of Sitting on Stability Balls on Nonspecific Lower Back Pain, Disability, and Core Endurance: A Randomized Controlled Crossover Study
	502	S. A. Elman, Y. Dong, D. S. Stenquist, R. Ghazinouri, L. Alcantara, J. E. Collins, C. Beagan, T. S. Thornhill and J. N. Katz	2014	Participation in physical activity in patients 1-4 years post total joint replacement in the Dominican Republic
	503	N. Elserty, O. Kattabei and H. Elhafez	2016	Effect of Fixed Versus Adjusted Transcutaneous Electrical Nerve Stimulation Amplitude on Chronic Mechanical Low Back Pain
	504	C. Emonson, J. McGillivray, E. J. Kothe, N. Rinehart and N. Papadopoulos	2019	Class Time Physical Activity Programs for Primary School Aged Children at Specialist Schools: A Systematic Mapping Review
	505	C. Emonson, N. Papadopoulos, N. Rinehart, A. Mantilla, I. Fuelscher, L. M. Boddy, C. Pesce and J. McGillivray	2022	The feasibility and acceptability of a classroom-based physical activity program for children attending specialist schools: a mixed-methods pilot study
	506	M. Engquist, H. Löfgren, B. Öberg, A. Holtz, A. Peolsson, A. Söderlund, L. Vavruch and B. Lind	2017	A 5- to 8-year randomized study on the treatment of cervical radiculopathy: anterior cervical decompression and fusion plus physiotherapy versus physiotherapy alone
	507	İ. Eren, N. Canbulat, A. C. Atalar, Ş. M. Eren, A. Uçak, Ö. Çerezci and M. Demirhan	2019	A Clinical Comparison of Home-Based and Hospital-Based Exercise Programs Following Arthroscopic Capsulolabral Repair for Anterior Shoulder Instability
	508	J. Erkkilä, O. Brabant, S. Saarikallio, E. Ala-Ruona, M. Hartmann, N. Letulė, M. Geretsegger and C. Gold	2019	Enhancing the efficacy of integrative improvisational music therapy in the treatment of depression: study protocol for a randomised controlled trial
	509	L. Escobar Torres, M. E. Sanders, C. Belenguer Benitez and A. Melendez Ortega	2019	Efficacy of an Aquatic Exercise Program for 3 Cases of Rett Syndrome
	510	H. Eshoj, S. Rasmussen, L. H. Frich, I. Hvass, R. Christensen, S. L. Jensen, J. Søndergaard, K. Søgaard and B. Juul-Kristensen	2017	A neuromuscular exercise programme versus standard care for patients with traumatic anterior shoulder instability: study protocol for a randomised controlled trial (the SINEX study)
	511	G. V. Espí-López, P. Serra-Añó, D. Cobo-Pascual, M. Zarzoso, L. Suso-Martí, F. Cuenca-Martínez and M. Inglés	2019	Effects of Taping and Balance Exercises on Knee and Lower-Extremity Function in Amateur Soccer Players: A Randomized Controlled Trial
	512	G. V. Espí-López, P. Serra-Añó, J. Vicent-Ferrando, M. Sánchez-Moreno-Giner, J. L. Arias-Buría, J. Cleland and C. Fernández-de-Las-Peñas	2017	Effectiveness of Inclusion of Dry Needling in a Multimodal Therapy Program for Patellofemoral Pain: A Randomized Parallel-Group Trial
	513	R. Evans, G. Bronfort, M. Maiers, C. Schulz and J. Hartvigsen	2014	I know it's changed: a mixed-methods study of the meaning of Global Perceived Effect in chronic neck pain patients
	514	S. Evans, M. Moieni, K. Lung, J. Tsao, B. Sternlieb, M. Taylor and L. Zeltzer	2013	Impact of iyengar yoga on quality of life in young women with rheumatoid arthritis
	515	K. Fagher, Ö. Dahlström, J. Jacobsson, T. Timpka and J. Lexell	2020	Prevalence of Sports-Related Injuries and Illnesses in Paralympic Athletes
	516	K. Fagher, A. Forsberg, J. Jacobsson, T. Timpka, Ö. Dahlström and J. Lexell	2016	Paralympic athletes' perceptions of their experiences of sports-related injuries, risk factors and preventive possibilities
	517	D. Falla, R. Lindstrøm, L. Rechter, S. Boudreau and F. Petzke	2013	Effectiveness of an 8-week exercise programme on pain and specificity of neck muscle activity in patients with chronic neck pain: a randomized controlled study
	518	M. Faramarzi, E. Banitalebi, Z. Raisi, M. Samieyan, Z. Saberi, M. Mardaniyan Ghahfarrokhi, R. Negaresh and R. W. Motl	2020	Effect of combined exercise training on pentraxins and pro- inflammatory cytokines in people with multiple sclerosis as a function of disability status
	519	J. B. Farragher, A. Pranata, G. Williams, D. El-Ansary, S. M. Parry, J. Kasza and A. Bryant	2019	Effects of lumbar extensor muscle strengthening and neuromuscular control retraining on disability in patients with chronic low back pain: a protocol for a randomised controlled trial
	520	E. Fazio, P. Medica, C. Cravana and A. Ferlazzo	2013	Hypothalamic-pituitary-adrenal axis responses of horses to therapeutic riding program: effects of different riders
	521	C. M. Feldbrugge, M. M. Pathoomvanh, C. J. Powden and M. C. Hoch	2019	Joint mobilization and static stretching for individuals with chronic ankle instability - A pilot study
	522	M. Fenton	2012	Community design and policies for free-range children: creating environments that support routine physical activity
	523	G. D. Ferguson, D. Jelsma, J. Jelsma and B. C. M. Smits-Engelsman	2013	The efficacy of two task-orientated interventions for children with Developmental Coordination Disorder: Neuromotor Task Training and Nintendo Wii Fit Training
	524	P. W. Ferlic, P. Sadoghi, G. Singer, T. Kraus and R. Eberl	2014	Treatment for ischial tuberosity avulsion fractures in adolescent athletes
	525	M. Fernandez, J. Hartvigsen, M. L. Ferreira, K. M. Refshauge, A. F. Machado, Í. R. Lemes, C. G. Maher and P. H. Ferreira	2015	Advice to Stay Active or Structured Exercise in the Management of Sciatica: A Systematic Review and Meta-analysis
	526	J. Fernández-Carnero, E. Sierra-Silvestre, H. Beltran-Alacreu, A. Gil-Martínez and R. La Touche	2019	Neural Tension Technique Improves Immediate Conditioned Pain Modulation in Patients with Chronic Neck Pain: A Randomized Clinical Trial
	527	R. Fernandez-Jimenez, M. Al-Kazaz, R. Jaslow, I. Carvajal and V. Fuster	2018	Children Present a Window of Opportunity for Promoting Health: JACC Review Topic of the Week
	528	R. Ferrari	2013	Effect of customized foot orthotics in addition to usual care for the management of chronic low back pain following work-related low back injury
	529	D. Fett, K. Trompeter and P. Platen	2019	Prevalence of back pain in a group of elite athletes exposed to repetitive overhead activity
	530	S. P. D. Fisher-Pipher, L. K. P. D. P. P. Kenyon and M. P. D. Westman	2017	Improving balance, mobility, and dual-task performance in an adolescent with cerebral palsy: A case report
	531	E. A. FitzGerald, R. Frasso, L. T. Dean, T. E. Johnson, S. Solomon, E. Bugos, G. Mallya and C. C. Cannuscio	2013	Community-generated recommendations regarding the urban nutrition and tobacco environments: a photo-elicitation study in Philadelphia
	532	L. Fontan, M. Fraval, A. Michon, S. Déjean and M. Welby-Gieusse	2017	Vocal Problems in Sports and Fitness Instructors: A Study of Prevalence, Risk Factors, and Need for Prevention in France
	533	C. E. Fonvig, J. Troelsen, U. Dunkhase-Heinl, J. M. Lauritsen and A. Holsgaard-Larsen	2021	Predictors of physical activity levels in children and adolescents with cerebral palsy: clinical cohort study protocol
	534	C. Fornusek and P. Hoang	2014	Neuromuscular electrical stimulation cycling exercise for persons with advanced multiple sclerosis
	535	M. Fortin, M. Rye, A. Roussac, N. Naghdi, L. G. Macedo, G. Dover, J. M. Elliott, R. DeMont, M. H. Weber and V. Pepin	2021	The effects of combined motor control and isolated extensor strengthening versus general exercise on paraspinal muscle morphology and function in patients with chronic low back pain: a randomised controlled trial protocol
	536	N. Fortune, A. Singh, H. Badland, R. J. Stancliffe and G. Llewellyn	2020	Area-Level Associations between Built Environment Characteristics and Disability Prevalence in Australia: An Ecological Analysis
	537	M. A. Fragala-Pinkham, A. L. Ball and L. M. Jeffries	2021	Efficacy of Lower Extremity Cycling Interventions for Youth with Intellectual Disabilities: A Systematic Review
	538	I. Franki, K. Desloovere, J. De Cat, H. Feys, G. Molenaers, P. Calders, G. Vanderstraeten, E. Himpens and C. Van Broeck	2012	The evidence-base for basic physical therapy techniques targeting lower limb function in children with cerebral palsy: a systematic review using the International Classification of Functioning, Disability and Health as a conceptual framework
	539	J. A. Freeman, W. Hendrie, S. Creanor, L. Jarrett, A. Barton, C. Green, J. Marsden, E. Rogers and J. Zajicek	2016	Standing up in multiple sclerosis (SUMS): protocol for a multi-centre randomised controlled trial evaluating the clinical and cost effectiveness of a home-based self-management standing frame programme in people with progressive multiple sclerosis
	540	J. M. Fritz, E. Lane, M. McFadden, G. Brennan, J. S. Magel, A. Thackeray, K. Minick, W. Meier and T. Greene	2021	Physical Therapy Referral From Primary Care for Acute Back Pain With Sciatica : A Randomized Controlled Trial
	541	J. M. Fritz, J. A. Sharpe, E. Lane, D. Santillo, T. Greene and G. Kawchuk	2018	Optimizing treatment protocols for spinal manipulative therapy: study protocol for a randomized trial
	542	K. Froehlich-Grobe, L. S. Aaronson, R. A. Washburn, T. D. Little, J. Lee, D. E. Nary, A. Vansciver, J. Nesbitt and S. E. Norman	2012	An exercise trial for wheelchair users: project workout on wheels
	543	J. B. Fuller, J. C. Dunn, N. A. Kusnezov, L. J. Nesti and K. G. Kilcoyne	2019	Outcome measures after medial ulnar collateral ligament reconstructions in a military population
	544	M. A. Galán-Martín, F. Montero-Cuadrado, E. Lluch-Girbes, M. C. Coca-López, A. Mayo-Iscar and A. Cuesta-Vargas	2019	Pain neuroscience education and physical exercise for patients with chronic spinal pain in primary healthcare: a randomised trial protocol
	545	X. Galindez-Ibarbengoetxea, I. Setuain, R. Ramírez-Velez, L. L. Andersen, M. González-Izal, A. Jauregi and M. Izquierdo	2018	Short-term effects of manipulative treatment versus a therapeutic home exercise protocol for chronic cervical pain: A randomized clinical trial
	546	K. Galuschka, E. Ise, K. Krick and G. Schulte-Körne	2014	Effectiveness of treatment approaches for children and adolescents with reading disabilities: a meta-analysis of randomized controlled trials
	547	G. S. Ganesh, P. Mohanty, M. Pattnaik and C. Mishra	2015	Effectiveness of mobilization therapy and exercises in mechanical neck pain
	548	F. Ganz, N. Hammam and L. Pritchard	2021	Sedentary behavior and children with physical disabilities: a scoping review
	549	J. J. García-Hernández, L. Mediavilla-Saldaña, P.-R. Pérez-Rodríguez, J. Pérez-Tejero and C. González-Alted	2013	[Analysis of the effect of physical group activities in patients with acquired brain injury in the subacute phase]
	550	L. A. Gardner, K. E. Champion, B. Parmenter, L. Grummitt, C. Chapman, M. Sunderland, L. Thornton, N. McBride, T. The Health Life and N. C. Newton	2020	Clustering of Six Key Risk Behaviors for Chronic Disease among Adolescent Females
	551	M. P. Gaspar, S. D. Gandhi, R. W. Culp and P. M. Kane	2019	Dual Antegrade Intramedullary Headless Screw Fixation for Treatment of Unstable Proximal Phalanx Fractures
	552	C. M. Gee, M. A. Lacroix and C. R. West	2018	A 20×20m repeated sprint field test replicates the demands of wheelchair rugby
	553	J. W. George, C. D. Skaggs, P. A. Thompson, D. M. Nelson, J. A. Gavard and G. A. Gross	2013	A randomized controlled trial comparing a multimodal intervention and standard obstetrics care for low back and pelvic pain in pregnancy
	554	S. Z. George, J. D. Childs, D. S. Teyhen, S. S. Wu, A. C. Wright, J. L. Dugan and M. E. Robinson	2012	Predictors of occurrence and severity of first time low back pain episodes: findings from a military inception cohort
	555	S. Z. George, R. Staud, P. A. Borsa, S. S. Wu, M. R. Wallace, W. H. Greenfield, L. N. Mackie and R. B. Fillingim	2017	Biopsychosocial influence on shoulder pain: Rationale and protocol for a pre-clinical trial
	556	A. W. A. Geraghty, R. Stanford, P. Little, L. Roberts, N. E. Foster, J. C. Hill, E. Hay, B. Stuart, D. Turner and L. Yardley	2015	Using an internet intervention to support self-management of low back pain in primary care: protocol for a randomised controlled feasibility trial (SupportBack)
	557	C. M. Goertz, C. R. Long, R. D. Vining, K. A. Pohlman, J. Walter and I. Coulter	2018	Effect of Usual Medical Care Plus Chiropractic Care vs Usual Medical Care Alone on Pain and Disability Among US Service Members With Low Back Pain: A Comparative Effectiveness Clinical Trial
	558	S. G. C. N. Gomes, L. C. U. Nakano, A. C. P. N. Pinto, R. B. d. Avila, F. K. Y. Santos, L. L. Areias, V. F. M. A. Trevisani, H. J. Guedes Neto and R. L. G. Flumignan	2020	Early mobilization for children in intensive therapy: A protocol for systematic review and meta-analysis
	559	L. González, J. Argüelles, V. González, K. Winge, M. Iscar, H. Olmedillas, M. Blanco, P. L. Valenzuela, A. Lucia, P. A. Federolf and L. Santos	2020	Slackline Training in Children with Spastic Cerebral Palsy: A Randomized Clinical Trial
	560	M. V. González López-Arza, E. Varela-Donoso, J. Montanero-Fernández, J. Rodríguez-Mansilla, B. González-Sánchez and L. González López-Arza	2013	Qigong improves balance in young women: a pilot study
	561	J. I. Gorla, A. d. A. Costa e Silva, M. Borges, R. A. Tanhoffer, P. S. Godoy, D. R. Calegari, A. d. O. Santos, C. D. Ramos, W. Nadruz Junior and A. Cliquet Junior	2016	Impact of Wheelchair Rugby on Body Composition of Subjects With Tetraplegia: A Pilot Study
	562	S. Gorrell and E. S. Pelletier	2016	Commentary on "Effectiveness of Stretch Interventions for Children With Neuromuscular Disabilities: Evidence-Based Recommendations"
	563	J. W. Gorter, B. E. Galuppi, R. Gulko, M. Wright and E. Godkin	2017	Consensus Planning Toward a Community-Based Approach to Promote Physical Activity in Youth with Cerebral Palsy
	564	S. Goudie, D. Dixon, G. McMillan, D. Ring and M. McQueen	2018	Is Use of a Psychological Workbook Associated With Improved Disabilities of the Arm, Shoulder and Hand Scores in Patients With Distal Radius Fracture?
	565	H. Gözgen and B. Belgen Kaygısız	2022	Analysis of physical activity level and body awareness of mothers of children with special needs
	566	L. A. C. Grecco, N. d. A. C. Duarte, M. E. de Mendonça, H. Pasini, V. L. C. d. C. Lima, R. C. Franco, L. V. F. de Oliveira, P. d. T. C. de Carvalho, J. C. F. Corrêa, N. Z. Collange, L. M. M. Sampaio, M. Galli, F. Fregni and C. S. Oliveira	2013	Effect of transcranial direct current stimulation combined with gait and mobility training on functionality in children with cerebral palsy: study protocol for a double-blind randomized controlled clinical trial
	567	L. A. C. Grecco, N. Zanon, L. M. M. Sampaio and C. S. Oliveira	2013	A comparison of treadmill training and overground walking in ambulant children with cerebral palsy: randomized controlled clinical trial
	568	J. Greenwood, A. McGregor, F. Jones and M. Hurley	2015	Evaluating rehabilitation following lumbar fusion surgery (REFS): study protocol for a randomised controlled trial
	569	J. Greenwood, A. McGregor, F. Jones, J. Mullane and M. Hurley	2016	Rehabilitation Following Lumbar Fusion Surgery: A Systematic Review and Meta-Analysis
	570	S. A. Grover, C. P. Sawicki, D. Kinnett-Hopkins, M. Finlayson, J. E. Schneiderman, B. Banwell, C. Till, R. W. Motl and E. A. Yeh	2016	Physical Activity and Its Correlates in Youth with Multiple Sclerosis
	571	S. Guevara-Pacheco, A. Feicán-Alvarado, L. H. Sanín, J. Vintimilla-Ugalde, F. Vintimilla-Moscoso, J. Delgado-Pauta, A. Lliguisaca-Segarra, H. Dután-Erráez, D. Guevara-Mosquera, V. Ochoa-Robles, M. H. Cardiel and I. Peláez-Ballestas	2016	Prevalence of musculoskeletal disorders and rheumatic diseases in Cuenca, Ecuador: a WHO-ILAR COPCORD study
	572	D. Guglielmo, J. M. Hootman, L. B. Murphy, M. A. Boring, K. A. Theis, B. Belay, K. E. Barbour, M. G. Cisternas and C. G. Helmick	2018	Health Care Provider Counseling for Weight Loss Among Adults with Arthritis and Overweight or Obesity - United States, 2002-2014
	573	D. Guglielmo, L. B. Murphy, M. A. Boring, K. A. Theis, C. G. Helmick, J. M. Hootman, E. L. Odom, S. A. Carlson, Y. Liu, H. Lu and J. B. Croft	2019	State-Specific Severe Joint Pain and Physical Inactivity Among Adults with Arthritis - United States, 2017
	574	H. Gutiérrez-Espinoza, F. Araya-Quintanilla, J. Zavala-González, G. Gana-Hervias, V. Martínez-Vizcaino, C. Álvarez-Bueno and I. Cavero-Redondo	2019	Rationale and methods of a randomized clinical trial to compare specific exercise programs versus home exercises in patients with subacromial impingement syndrome
	575	S. A. Hale, A. Fergus, R. Axmacher and K. Kiser	2014	Bilateral improvements in lower extremity function after unilateral balance training in individuals with chronic ankle instability
	576	E. A. Hall, A. K. Chomistek, J. J. Kingma and C. L. Docherty	2018	Balance- and Strength-Training Protocols to Improve Chronic Ankle Instability Deficits, Part II: Assessing Patient-Reported Outcome Measures
	577	J. S. Han, D. Sugimoto, M. H. McKee-Proctor, A. Stracciolini and P. A. d'Hemecourt	2019	Short-term Effect of Ultrasound-Guided Iliopsoas Peritendinous Corticosteroid Injection
	578	D. Hansen, I. Wens, L. Kosten, K. Verboven and B. O. Eijnde	2013	Slowed exercise-onset Vo2 kinetics during submaximal endurance exercise in subjects with multiple sclerosis
	579	M. G. Harris, A. J. Baxter, N. Reavley, S. Diminic, J. Pirkis and H. A. Whiteford	2016	Gender-related patterns and determinants of recent help-seeking for past-year affective, anxiety and substance use disorders: findings from a national epidemiological survey
	580	L. A. Harvey, S. A. Dunlop, L. Churilov and M. P. Galea	2017	Early intensive hand rehabilitation is not more effective than usual care plus one-to-one hand therapy in people with sub-acute spinal cord injury ('Hands On'): a randomised trial
	581	L. M. Hassett, A. M. Moseley, B. Whiteside, S. Barry and T. Jones	2012	Circuit class therapy can provide a fitness training stimulus for adults with severe traumatic brain injury: a randomised trial within an observational study
	582	J. L. Hauck, P. J. Pasik and L. R. Ketcheson	2021	A-ONE - An Accessible Online Nutrition & Exercise Program For Youth with Physical Disabilities
	583	J. L. Hauck and D. A. Ulrich	2015	Acute Effects of a Therapeutic Mobility Device on Physical Activity and Heart Rate in Children With Down Syndrome
	584	A. K. M. Hayter, R. Jeffery, C. Sharma, A. Prost and S. Kinra	2015	Community perceptions of health and chronic disease in South Indian rural transitional communities: a qualitative study
	585	Z. He, B. Ghose, S. Yaya, Z. Cheng and Y. Zhou	2020	Perceived neighborhood safety and exercise behavior among community dwellers in Gauteng, South Africa
	586	J. J. Hebert, J. M. Fritz, A. Thackeray, S. L. Koppenhaver and D. Teyhen	2015	Early multimodal rehabilitation following lumbar disc surgery: a randomised clinical trial comparing the effects of two exercise programmes on clinical outcome and lumbar multifidus muscle function
	587	J. Heidari, T. Mierswa, M. Hasenbring, J. Kleinert, C. Levenig, J. Belz and M. Kellmann	2018	Recovery-stress patterns and low back pain: Differences in pain intensity and disability
	588	P. H. Helmhout, M. Witjes, R. W. Nijhuis-Van Der Sanden, C. Bron, M. van Aalst and J. B. Staal	2017	The effects of lumbar extensor strength on disability and mobility in patients with persistent low back pain
	589	J. C. Helmkamp, J. E. Lincoln, J. Sestito, E. Wood, J. Birdsey and M. Kiefer	2013	Risk factors, health behaviors, and injury among adults employed in the transportation, warehousing, and utilities super sector
	590	M. S. Helton	2014	Conservative treatment of a proximal full-thickness biceps brachii muscle tear in a special operations soldier
	591	T. Henke, P. Luig and D. Schulz	2014	[Sports injuries in German club sports, Aspects of epidemiology and prevention]
	592	H. T. Henry, L. K. Szolomayer, B. E. Sumpio and K. M. Sutton	2018	Popliteal Artery Entrapment Syndrome: Bilateral Lower Extremity Involvement
	593	H. M. M. Herath, N. P. Weerasinghe, H. Dias and T. P. Weerarathna	2017	Knowledge, attitude and practice related to diabetes mellitus among the general public in Galle district in Southern Sri Lanka: a pilot study
	594	M. R. Hickingbotham, C. J. Wong and A. B. Bowling	2021	Barriers and facilitators to physical education, sport, and physical activity program participation among children and adolescents with psychiatric disorders: a systematic review
	595	R. Hickman, J. S. Dufek, S.-P. Lee, A. Blahovec, A. Kuiken, H. Riggins and J. R. McClellan	2015	Feasibility of using a large amplitude movement therapy to improve ambulatory function in children with cerebral palsy
	596	K. Higashino, K. Sairyo, S. Katoh, S. Takao, H. Kosaka and N. Yasui	2012	Long-term outcomes of lumbar posterior apophyseal end-plate lesions in children and adolescents
	597	M. Hill, A. Healy and N. Chockalingam	2020	Effectiveness of therapeutic footwear for children: A systematic review
	598	N. Ho-A-Tham, Y. Vanlandewijck, L. de Donder, R. Wittoek, B. Ting-A-Kee, R. Basantram and W. Dankaerts	2020	Prevalence of musculoskeletal complaints in urban communities in multi-ethnic Suriname: a cross-sectional study with the COPCORD methodology (stage 1, phase 1 and 2)
	599	J. Hofmann, S. Peters, W. Geidl, C. Hentschke and K. Pfeifer	2013	Effects of behavioural exercise therapy on the effectiveness of a multidisciplinary rehabilitation for chronic non-specific low back pain: study protocol for a randomised controlled trial
	600	K. L. Hollands, T. A. Pelton, A. Wimperis, D. Whitham, W. Tan, S. Jowett, C. M. Sackley, A. M. Wing, S. F. Tyson, J. Mathias, M. Hensman and P. M. van Vliet	2015	Feasibility and Preliminary Efficacy of Visual Cue Training to Improve Adaptability of Walking after Stroke: Multi-Centre, Single-Blind Randomised Control Pilot Trial
	601	D. Holley, A. Theriault, S. Kamara, V. Anewenter, D. Hughes and M. J. Johnson	2013	Restoring ADL function after wrist surgery in children with cerebral palsy: a novel Bilateral robot system design
	602	S. Hopewell, D. J. Keene, P. Heine, I. R. Marian, M. Dritsaki, L. Cureton, S. J. Dutton, H. Dakin, A. Carr, W. Hamilton, Z. Hansen, A. Jaggi, C. Littlewood, K. Barker, A. Gray and S. E. Lamb	2021	Progressive exercise compared with best-practice advice, with or without corticosteroid injection, for rotator cuff disorders: the GRASP factorial RCT
	603	S. Horton, H. Gelband, D. Jamison, C. Levin, R. Nugent and D. Watkins	2017	Ranking 93 health interventions for low- and middle-income countries by cost-effectiveness
	604	K. Howells, C. Sivaratnam, T. May, E. Lindor and N. Rinehart	2019	A Pilot Acceptability Study of an 'AllPlay Pre-Learn' Day Program to Facilitate Participation in Organised Physical Activity for Children with Disabilities
	605	R.-L. Hsieh, H.-L. Peng and W.-C. Lee	2018	Short-term effects of customized arch support insoles on symptomatic flexible flatfoot in children: A randomized controlled trial
	606	D.-Y. Hsiung, T.-C. Yang and W.-F. Ma	2015	[The Discursive Analysis of Mental Health Promotion Efforts Targeting Community-Dwelling Young Adults at High Risk of Mental Illness]
	607	C.-F. Hu, H.-C. Fan, C.-F. Chang and S.-J. Chen	2013	Current approaches to the treatment of head injury in children
	608	C. Huang, Y. Chen, G. Chen, Y. Xie, J. Mo, K. Li, R. Huang, G. Pan, Y. Cai and L. Zhou	2020	Efficacy and safety of core stability training on gait of children with cerebral palsy: A protocol for a systematic review and meta-analysis
	609	J. Huang, J. Khadka, R. Gao, S. Zhang, W. Dong, F. Bao, H. Chen, Q. Wang, H. Chen and K. Pesudovs	2017	Validation of an instrument to assess visual ability in children with visual impairment in China
	610	M. Huang, G. Moralez, S. A. Romero, M. F. Jaffery, M. N. Cramer, J. K. Petric, A. D. Nabasny and C. G. Crandall	2020	The benefits of an unsupervised exercise program in persons with well-healed burn injuries within the International Classification of Functioning, Disability and Health (ICF)
	611	S.-W. Huang, C.-L. Lin, L.-F. Lin, C.-C. Huang, T.-H. Liou and H.-W. Lin	2019	Autoimmune Connective Tissue Diseases and the Risk of Rotator Cuff Repair Surgery: A Population-Based Retrospective Cohort Study
	612	J. M. Huber, J. S. Shapiro, M. L. Wieland, I. T. Croghan, K. S. Vickers Douglas, D. R. Schroeder, J. C. Hathaway and J. O. Ebbert	2015	Telecoaching plus a portion control plate for weight care management: a randomized trial
	613	S. Hundza, C. Quartly, J. M. Kim, J. Dunnett, J. Dobrinsky, I. Loots, K. Choy, B. Chow, A. Hampshire and V. A. Temple	2016	Similar barriers and facilitators to physical activity across different clinical groups experiencing lower limb spasticity
	614	D. J. Hunter and E. A. Riordan	2014	The impact of arthritis on pain and quality of life: an Australian survey
	615	Y. S. Hwang and J.-Y. Kwon	2020	Effects of Modified Constraint-Induced Movement Therapy in Real-World Arm Use in Young Children with Unilateral Cerebral Palsy: A Single-Blind Randomized Trial
	616	M. Ibrahim, T. Muanza, N. Smirnow, W. Sateren, B. Fournier, P. Kavan, M. Palumbo, R. Dalfen and M.-A. Dalzell	2017	Time course of upper limb function and return-to-work post-radiotherapy in young adults with breast cancer: a pilot randomized control trial on effects of targeted exercise program
	617	M. Ibrahim, T. Muanza, N. Smirnow, W. Sateren, B. Fournier, P. Kavan, M. Palumbo, R. Dalfen and M.-A. Dalzell	2018	A Pilot Randomized Controlled Trial on the Effects of a Progressive Exercise Program on the Range of Motion and Upper Extremity Grip Strength in Young Adults With Breast Cancer
	618	E. Ingerson, C. Renfrow, E. Aragon, N. Ferger, B. Olson, A. Sachs and E. Nelson-Wong	2019	Individuals with low back pain improve in standing tolerance and sagittal plane muscle activation following exercise intervention
	619	J. Isung, K. Isomura, H. Larsson, A. Sidorchuk, L. Fernández de la Cruz and D. Mataix-Cols	2021	Association of Tourette Syndrome and Chronic Tic Disorder With Cervical Spine Disorders and Related Neurological Complications
	620	M. Iverson, A. V. Ng, A. F. Yan, K. Zvara, M. Bonk, D. Falk-Palec, C. Sylla, M. Strickland, R. Preston and D. W. Braza	2021	Navigator Role for Promoting Adaptive Sports and Recreation Participation in Individuals With Disabilities
	621	T. Jackman, N. Devine and C. Seiger	2013	Home health physical therapy intervention for an adolescent after intramedullary skeletal kinetic distractor limb-lengthening surgery: a case report
	622	S. J. D. Jeske, L. R. Brawley and K. P. Arbour-Nicitopoulos	2020	Videoconference-Delivered Group-Based Physical Activity Self-Regulatory Support for Adults With Spinal Cord Injury: A Feasibility Study
	623	M. Jodkowska, A. Oblacińska, A. Dzielska, H. Nałęcz and A. Fijałkowska	2019	Behavioural factors as predictors of self-rated health among polish adolescent girls
	624	R. W. Johnson, S. A. Williams, D. F. Gucciardi, N. Bear and N. Gibson	2020	Can an online exercise prescription tool improve adherence to home exercise programmes in children with cerebral palsy and other neurodevelopmental disabilities? A randomised controlled trial
	625	M. Jolstedt, T. Wahlund, F. Lenhard, B. Ljótsson, D. Mataix-Cols, M. Nord, L.-G. Öst, J. Högström, E. Serlachius and S. Vigerland	2018	Efficacy and cost-effectiveness of therapist-guided internet cognitive behavioural therapy for paediatric anxiety disorders: a single-centre, single-blind, randomised controlled trial
	626	K. Jones, R. D. S. Pitceathly, M. R. Rose, S. McGowan, M. Hill, U. A. Badrising and T. Hughes	2016	Interventions for dysphagia in long-term, progressive muscle disease
	627	E. Kabasakal and O. N. Emiroğlu	2021	The effect of rational-emotive education on irrational thinking, subjective wellbeing and self-efficacy of typically developing students and social acceptance of disabled students
	628	K. H. Kallesøe, A. Schröder, R. K. Wicksell, P. Fink, E. Ørnbøl and C. U. Rask	2016	Comparing group-based acceptance and commitment therapy (ACT) with enhanced usual care for adolescents with functional somatic syndromes: a study protocol for a randomised trial
	629	F. Kamali, E. Sinaei and M. Morovati	2019	Comparison of Upper Trapezius and Infraspinatus Myofascial Trigger Point Therapy by Dry Needling in Overhead Athletes With Unilateral Shoulder Impingement Syndrome
	630	F. Kamali, E. Sinaei and E. Taherkhani	2018	Comparing spinal manipulation with and without Kinesio Taping ® in the treatment of chronic low back pain
	631	P. S. Kanagasabai, H. Mulligan, L. A. Hale and B. Mirfin-Veitch	2018	I do like the activities which I can do… Leisure participation experiences of children with movement impairments
	632	L. V. Kapilevich, K. V. Davlet'yarova and N. A. Ovchinnikova	2017	[The improvement of the abilities to maintain motor coordination and equilibrium in the students presenting with the functional disorders of the musculoskeletal system by introducing the elements of therapeutic physical training into the structure of academic schedule of physical education]
	633	H. U. Karapolat, Y. Kurtaiş, B. S. Tur, N. Demirsoy, Ö. Özyemişci Taşkiran, Ü. Sarp, M. Hafiz, D. G. Külcü, S. Sarikaya, F. Soyupek, S. T. Sütbeyaz, S. Ü. Delialioğlu, E. Alemdaroğlu, N. K. Ordu Gökkaya, A. Doğan, F. Köseoğlu, E. Ekşioğlu, B. Duyur Çakit, D. Dülgeroğlu Erdoğdu, F. Tuncay, F. Figen Ayhan and R. Güzel	2012	What do patients really know about cardiopulmonary rehabilitation: a cross-sectional survey study
	634	S. Karasel, S. Oncel and I. Sonmez	2021	The Effect of Short-Wave Diathermy and Exercise on Depressive Affect in Chronic Low Back Pain Patients
	635	P. Kashfi, N. Karimi, A. Peolsson and L. Rahnama	2019	The effects of deep neck muscle-specific training versus general exercises on deep neck muscle thickness, pain and disability in patients with chronic non-specific neck pain: protocol for a randomized clinical trial (RCT)
	636	S. Kashikar-Zuck, M. S. Briggs, S. Bout-Tabaku, M. Connelly, M. Daffin, J. Guite, R. Ittenbach, D. E. Logan, A. M. Lynch-Jordan, G. D. Myer, S. Ounpuu, J. Peugh, K. Schikler, D. Sugimoto, J. N. Stinson, T. V. Ting, S. Thomas, S. E. Williams and W. Zempsky	2021	Randomized clinical trial of Fibromyalgia Integrative Training (FIT teens) for adolescents with juvenile fibromyalgia - Study design and protocol
	637	S. Kashikar-Zuck, N. Cunningham, J. Peugh, W. R. Black, S. Nelson, A. M. Lynch-Jordan, M. Pfeiffer, S. T. Tran, T. V. Ting, L. M. Arnold, A. Carle, J. Noll, S. W. Powers and D. J. Lovell	2019	Long-term outcomes of adolescents with juvenile-onset fibromyalgia into adulthood and impact of depressive symptoms on functioning over time
	638	S. Kashikar-Zuck, S. T. Tran, K. Barnett, M. H. Bromberg, D. Strotman, S. Sil, S. M. Thomas, N. Joffe, T. V. Ting, S. E. Williams and G. D. Myer	2016	A Qualitative Examination of a New Combined Cognitive-Behavioral and Neuromuscular Training Intervention for Juvenile Fibromyalgia
	639	L. Keating, C. Treanor, J. Sugrue, D. Meldrum, C. Bolger and C. Doody	2019	A randomised controlled trial of multimodal physiotherapy versus advice for recent onset, painful cervical radiculopathy - the PACeR trial protocol
	640	D. J. Keene, H. Soutakbar, S. Hopewell, P. Heine, A. Jaggi, C. Littlewood, Z. Hansen, K. Barker, W. Hamilton, A. J. Carr and S. E. Lamb	2020	Development and implementation of the physiotherapy-led exercise interventions for the treatment of rotator cuff disorders for the 'Getting it Right: Addressing Shoulder Pain' (GRASP) trial
	641	M. Keil, J. O. Totosy de Zepetnek, K. Brooke-Wavell and V. L. Goosey-Tolfrey	2016	Measurement precision of body composition variables in elite wheelchair athletes, using dual-energy X-ray absorptiometry
	642	J. L. Kemp, K. Moore, M. Fransen, T. G. Russell and K. M. Crossley	2015	A phase II trial for the efficacy of physiotherapy intervention for early-onset hip osteoarthritis: study protocol for a randomised controlled trial
	643	L. K. P. D. P. P. Kenyon, M. P. D. Westman, A. P. D. Hefferan, P. P. D. McCrary and B. J. P. P. N. Baker	2017	A home-based body weight supported treadmill training program for children with cerebral palsy: A case series
	644	S. A. Keramat, K. Alam, J. Gow and S. J. H. Biddle	2020	Gender differences in the longitudinal association between obesity, and disability with workplace absenteeism in the Australian working population
	645	A. Kerling, K. Keweloh, U. Tegtbur, M. Kück, L. Grams, H. Horstmann and A. Windhagen	2015	Effects of a Short Physical Exercise Intervention on Patients with Multiple Sclerosis (MS)
	646	N. Kesiktas, N. Paker, D. Bugdayci, S. Sencan, A. Karan and L. Muslumanoglu	2012	Turkish adaptation of Spinal Cord Independence Measure--version III
	647	S. Ketola, J. T. Lehtinen and I. Arnala	2017	Arthroscopic decompression not recommended in the treatment of rotator cuff tendinopathy: a final review of a randomised controlled trial at a minimum follow-up of ten years
	648	M. Kierkegaard, I. E. Lundberg, T. Olsson, S. Johansson, S. Ygberg, C. Opava, L. W. Holmqvist and F. Piehl	2016	High-intensity resistance training in multiple sclerosis - An exploratory study of effects on immune markers in blood and cerebrospinal fluid, and on mood, fatigue, health-related quality of life, muscle strength, walking and cognition
	649	S. Kilebrant, G. Braathen, R. Emilsson, U. Glansén, A.-C. Söderpalm, B. Zetterlund, B. Westerberg, P. Magnusson and D. Swolin-Eide	2015	Whole-body vibration therapy in children with severe motor disabilities
	650	M. Kim, M. Lee, M. Kim, S. Oh, S. Jung and B. Yoon	2019	Effectiveness of therapeutic inflatable ball self-exercises for improving shoulder function and quality of life in breast cancer survivors after sentinel lymph node dissection
	651	R. Kim, C. Wiest, K. Clark, C. Cook and M. Horn	2018	Identifying risk factors for first-episode neck pain: A systematic review
	652	T.-H. Kim, J. W. Kang, K. H. Kim, M. H. Lee, J. E. Kim, J.-H. Kim, S. Lee, M.-S. Shin, S.-Y. Jung, A.-R. Kim, H.-J. Park and K. E. Hong	2012	Cupping for treating neck pain in video display terminal (VDT) users: a randomized controlled pilot trial
	653	R. E. Klaren, J. E. Sasaki, E. McAuley and R. W. Motl	2017	Patterns and Predictors of Change in Moderate-to-Vigorous Physical Activity Over Time in Multiple Sclerosis
	654	G. L. Klevberg, S. Østensjø, S. Elkjær, I. Kjeken and R. B. Jahnsen	2017	Hand Function in Young Children with Cerebral Palsy: Current Practice and Parent-Reported Benefits
	655	S. Klobucká, R. Klobucký and B. Kollár	2021	The effect of patient-specific factors on responsiveness to robot-assisted gait training in patients with bilateral spastic cerebral palsy
	656	E. A. Koldoff and B. J. Holtzclaw	2015	Physical Activity Among Adolescents with Cerebral Palsy: An Integrative Review
	657	T. Koppenaal, M. F. Pisters, C. J. Kloek, R. M. Arensman, R. W. Ostelo and C. Veenhof	2022	The 3-Month Effectiveness of a Stratified Blended Physiotherapy Intervention in Patients With Nonspecific Low Back Pain: Cluster Randomized Controlled Trial
	658	E. M. W. Kotte, J. F. de Groot, A. M. F. Winkler, B. C. H. Huijgen and T. Takken	2014	Effects of the Fitkids exercise therapy program on health-related fitness, walking capacity, and health-related quality of life
	659	E. M. W. Kotte, A. M. F. Winkler and T. Takken	2013	Fitkids exercise therapy program in the Netherlands
	660	A. Koyanagi, B. Stubbs and D. Vancampfort	2018	Correlates of sedentary behavior in the general population: A cross-sectional study using nationally representative data from six low- and middle-income countries
	661	K. Kripke, F. Chimbwandira, Z. Mwandi, F. Matchere, M. Schnure, J. Reed, D. Castor, S. Sgaier and E. Njeuhmeli	2016	Voluntary Medical Male Circumcision for HIV Prevention in Malawi: Modeling the Impact and Cost of Focusing the Program by Client Age and Geography
	662	T. O. Kromer, R. A. de Bie and C. H. G. Bastiaenen	2013	Physiotherapy in patients with clinical signs of shoulder impingement syndrome: a randomized controlled trial
	663	A. M. Kroon Van Diest, R. Ramsey, B. Aylward, J. W. Kroner, S. M. Sullivan, K. Nause, J. R. Allen, L. A. Chamberlin, S. Slater, K. Hommel, S. L. LeCates, M. A. Kabbouche, H. L. O'Brien, J. Kacperski, A. D. Hershey and S. W. Powers	2016	Adherence to Biobehavioral Recommendations in Pediatric Migraine as Measured by Electronic Monitoring: The Adherence in Migraine (AIM) Study
	664	B. Ku and J. Jin	2022	Understanding parental physical activity support in parents of children with developmental disabilities across two different countries
	665	B. Ku and R. E. Rhodes	2020	Physical activity behaviors in parents of children with disabilities: A systematic review
	666	A. Kubsik, R. Klimkiewicz, P. Klimkiewicz, K. Janczewska, A. Jankowska, A. Łukasiak and M. Woldańska-Okońska	2016	[Assessment of the pain patients with the multiple sclerosis after applying the physiotherapy treatment]
	667	M. Kumar, S. Srivastava and V. S. Das	2018	Electromyographic analysis of selected shoulder muscles during rehabilitation exercises
	668	P. Kumar, M. Stiernborg, A. Fogdell-Hahn, K. Månsson, T. Furmark, D. Berglind, P. A. Melas, Y. Forsell and C. Lavebratt	2022	Physical exercise is associated with a reduction in plasma levels of fractalkine, TGF-β1, eotaxin-1 and IL-6 in younger adults with mobility disability
	669	H. Kuper, T. Smythe and A. Duttine	2018	Reflections on Health Promotion and Disability in Low and Middle-Income Countries: Case Study of Parent-Support Programmes for Children with Congenital Zika Syndrome
	670	M. Kuroda, S. Nakagawa, H. Mutsuzaki, Y. Mataki, K. Yoshikawa, K. Takahashi, T. Nakayama and N. Iwasaki	2020	Robot-assisted gait training using a very small-sized Hybrid Assistive Limb® for pediatric cerebral palsy: A case report
	671	G. Kurt, V. Kurt and Ö. Ülger	2022	Family and personal factors associated with the participation of children with special needs in leisure activities: A Turkish perspective
	672	K. B. Kwon, Y. Choi, K. H. Sung, C. Y. Chung, K. M. Lee, S.-S. Kwon, G. H. Cho and M. S. Park	2020	Correlation between Accelerometer and Questionnaire-Based Assessment of Physical Activity in Patients with Cerebral Palsy
	673	J. A. C. Laferton, M. Shedden Mora, C. J. Auer, R. Moosdorf and W. Rief	2013	Enhancing the efficacy of heart surgery by optimizing patients' preoperative expectations: study protocol of a randomized controlled trial
	674	B. Lai, H. Wen, T. Sinha, D. Davis, E. Swanson-Kimani, C. Wozow, R. Young, D. Powell and J. H. Rimmer	2022	The impact of COVID-19 on the lifestyles of adolescents with cerebral palsy in the Southeast United States
	675	B. W. Lai, J. H. Rimmer, A. Yates, A. Jeter, H.-J. Young, M. Thirumalai, T. Mehta and J. Wilroy	2021	Critical factors influencing the decision to enroll in a physical activity intervention among a predominant group of adults with spinal cord injury: a grounded theory study
	676	N. Lamberti, S. Straudi, A. M. Malagoni, M. Argirò, M. Felisatti, E. Nardini, C. Zambon, N. Basaglia and F. Manfredini	2017	Effects of low-intensity endurance and resistance training on mobility in chronic stroke survivors: a pilot randomized controlled study
	677	A.-M. Lampousi, D. Berglind and Y. Forsell	2020	Association of changes in cardiorespiratory fitness with health-related quality of life in young adults with mobility disability: secondary analysis of a randomized controlled trial of mobile app versus supervised training
	678	M. Landén Ludvigsson, A. Peolsson, G. Peterson, Å. Dedering, G. Johansson and L. Bernfort	2017	Cost-effectiveness of neck-specific exercise with or without a behavioral approach versus physical activity prescription in the treatment of chronic whiplash-associated disorders: Analyses of a randomized clinical trial
	679	M. Landén Ludvigsson, G. Peterson and A. Peolsson	2019	The effect of three exercise approaches on health-related quality of life, and factors associated with its improvement in chronic whiplash-associated disorders: analysis of a randomized controlled trial
	680	L. P. T. D. P. T. O. C. S. C. F. Langer, R. P. T. D. P. T. O. C. S. F. Osborne, R. H. P. T. D. P. T. D. M. T. M. H. S. F. Rowe and J. M. P. T. D. P. T. P. M. P. H. Beneciuk	2020	Laser testing for upper extremity proprioceptive deficits following rotator cuff injury: two case reports
	681	P. Langevin, F. Desmeules, M. Lamothe, S. Robitaille and J.-S. Roy	2015	Comparison of 2 manual therapy and exercise protocols for cervical radiculopathy: a randomized clinical trial evaluating short-term effects
	682	P. Langevin, J.-S. Roy and F. Desmeules	2012	Cervical radiculopathy: study protocol of a randomised clinical trial evaluating the effect of mobilisations and exercises targeting the opening of intervertebral foramen [NCT01500044]
	683	J. M. Lantz, S. Joshi and M. OʼHearn	2016	The Effects of Orthopedic Manual Physical Therapy in the Management of Juvenile Idiopathic Arthritis: A Case Report
	684	E. C. Lape, J. N. Katz, E. Losina, H. M. Kerman, M. A. Gedman and C. A. Blauwet	2018	Participant-Reported Benefits of Involvement in an Adaptive Sports Program: A Qualitative Study
	685	E. Lara, D. Moreno-Agostino, N. Martín-María, M. Miret, L. A. Rico-Uribe, B. Olaya, M. Cabello, J. M. Haro and J. L. Ayuso-Mateos	2020	Exploring the effect of loneliness on all-cause mortality: Are there differences between older adults and younger and middle-aged adults?
	686	M. A. Lara, M. Tiburcio, A. Aguilar Abrego and A. Sánchez-Solís	2014	A four-year experience with a Web-based self-help intervention for depressive symptoms in Mexico
	687	C. Larivière, D. H. Gagnon, S. M. Henry, R. Preuss and J.-P. Dumas	2018	The Effects of an 8-Week Stabilization Exercise Program on Lumbar Multifidus Muscle Thickness and Activation as Measured With Ultrasound Imaging in Patients With Low Back Pain: An Exploratory Study
	688	C. Larivière, S. M. Henry, D. H. Gagnon, R. Preuss and J.-P. Dumas	2019	Ultrasound Measures of the Abdominal Wall in Patients with Low Back Pain Before and After an 8-week Lumbar Stabilization Exercise Program, and Their Association With Clinical Outcomes
	689	A. Larsson, A. Palstam, M. Löfgren, M. Ernberg, J. Bjersing, I. Bileviciute-Ljungar, B. Gerdle, E. Kosek and K. Mannerkorpi	2015	Resistance exercise improves muscle strength, health status and pain intensity in fibromyalgia--a randomized controlled trial
	690	K. Lauruschkus, E. Nordmark and I. Hallström	2017	Parents' experiences of participation in physical activities for children with cerebral palsy - protecting and pushing towards independence
	691	L. Laver, M. R. Carmont, M. O. McConkey, E. Palmanovich, E. Yaacobi, G. Mann, M. Nyska, E. Kots and O. Mei-Dan	2015	Plasma rich in growth factors (PRGF) as a treatment for high ankle sprain in elite athletes: a randomized control trial
	692	Y. M. Law, L. F. Feng, Q. Liang, L. J. Meng, P. Shen, S. J. Yu and W. Y. Pao	2018	Effect of Exercise on Physical Recovery of People with Locked-In Syndrome after Stroke: What Do We Know from the Current Evidence? A Systematic Review
	693	E. Lee and S. Lee	2019	Impact of Cervical Sensory Feedback for Forward Head Posture on Headache Severity and Physiological Factors in Patients with Tension-type Headache: A Randomized, Single-Blind, Controlled Trial
	694	K. Y. Lee, H. J. Lee, S. E. Kim, P. B. Choi, S. H. Song and Y. S. Jee	2012	Short term rehabilitation and ankle instability
	695	M. H. Lee, A. K. Matthews, C. G. Park, C. Vincent, K. Hsieh and T. A. Savage	2020	Relationships among parenting stress, health-promoting behaviors, and health-related quality of life in Korean mothers of children with cerebral palsy
	696	S. P. Lee, J. W. Chow and M. D. Tillman	2014	Persons with reconstructed ACL exhibit altered knee mechanics during high-speed maneuvers
	697	D. C. Leibbrandt and Q. A. Louw	2018	The test retest reliability of gait outcomes in subjects with anterior knee pain
	698	B. Leininger, G. Bronfort, R. Evans, J. Hodges, K. Kuntz and J. A. Nyman	2018	Cost-effectiveness of spinal manipulation, exercise, and self-management for spinal pain using an individual participant data meta-analysis approach: a study protocol
	699	H. R. Leite, A. C. R. Camargos, V. A. Mendonça, A. C. R. Lacerda, B. A. Soares and V. C. Oliveira	2019	Current evidence does not support whole body vibration in clinical practice in children and adolescents with disabilities: a systematic review of randomized controlled trial
	700	C. Lewis, R. Diaz, G. Lopez, N. Marki and B. Olivio	2014	A preliminary study to evaluate postural improvement in subjects with scoliosis: active therapeutic movement version 2 device and home exercises using the Mulligan's mobilization-with-movement concept
	701	D. A. Lewis, B. Kirkbride, C. J. Vertullo, L. Gordon and T. A. Comans	2018	Comparison of four alternative national universal anterior cruciate ligament injury prevention programme implementation strategies to reduce secondary future medical costs
	702	A. Li, T. McCabe, E. Silverstein, S. Dragan, N. M. Salbach, M. Zobeiry, S. Beldick, C. Godi and K. K. O'Brien	2017	Community-Based Exercise in the Context of HIV: Factors to Consider when Developing and Implementing Community-Based Exercise Programs for People Living with HIV
	703	Q. D. Li, X. M. Kuang and J. Qi	2020	Correlates of Physical Activity of Children and Adolescents with Visual Impairments: A Systematic Review
	704	S. Liao, B. Luo, H. Liu, L. Zhao, W. Shi, Y. Lei and P. Jia	2021	Bilateral associations between sleep duration and depressive symptoms among Chinese adolescents before and during the COVID-19 pandemic
	705	G. Liberatore, F. Clarelli, A. Nuara, D. Ungaro, R. Gatti, M. Rovaris, V. Martinelli, M. Comola, G. Comi, P. Rossi and F. Martinelli-Boneschi	2014	Predictors of effectiveness of multidisciplinary rehabilitation treatment on motor dysfunction in multiple sclerosis
	706	J. C. Licciardone	2021	Impact of COVID-19 on utilization of nonpharmacological and pharmacological treatments for chronic low back pain and clinical outcomes
	707	L. J. Lieberman, L. Ball, P. Beach and M. Perreault	2022	A Qualitative Inquiry of a Three-Month Virtual Practicum Program on Youth with Visual Impairments and Their Coaches
	708	G. M. Liedberg And and M. Björk	2014	Symptoms of subordinated importance in fibromyalgia when differentiating working from non-working women
	709	E. Limenis, H. A. Grosbein and B. M. Feldman	2014	The relationship between physical activity levels and pain in children with juvenile idiopathic arthritis
	710	Y.-R. Lin, J.-Y. Wang, S.-C. Chang, K.-H. Chang, H.-C. Chen, R. Escorpizo, S.-W. Huang and T.-H. Liou	2021	Developing a Delphi-Based Comprehensive Core Set from the International Classification of Functioning, Disability, and Health Framework for the Rehabilitation of Patients with Burn Injuries
	711	E. Lioce, P. Milani, A. Bistolfi, P. Capacchione, A. Nascimbeni and G. Massazza	2014	Incontinentia pigmenti: a rare pathology with complex rehabilitative aspects
	712	C. Littlewood, M. Bateman, K. Brown, J. Bury, S. Mawson, S. May and S. J. Walters	2016	A self-managed single exercise programme versus usual physiotherapy treatment for rotator cuff tendinopathy: a randomised controlled trial (the SELF study)
	713	Y. Liu, T. Dickerson, F. Early, J. Fuld and P. J. Clarkson	2018	Understanding influences on the uptake of pulmonary rehabilitation in the East of England: an Inclusive Design/mixed-methods study protocol
	714	E. Lluch, M. D. Arguisuelas, O. Calvente Quesada, E. Martínez Noguera, M. Peiró Puchades, J. A. Pérez Rodríguez and D. Falla	2014	Immediate effects of active versus passive scapular correction on pain and pressure pain threshold in patients with chronic neck pain
	715	E. Lluch, M. D. Arguisuelas, P. S. Coloma, F. Palma, A. Rey and D. Falla	2013	Effects of deep cervical flexor training on pressure pain thresholds over myofascial trigger points in patients with chronic neck pain
	716	S. W. Logan, M. Schreiber, M. Lobo, B. Pritchard, L. George and J. C. Galloway	2015	Real-World Performance: Physical Activity, Play, and Object-Related Behaviors of Toddlers With and Without Disabilities
	717	L. López-Hernández, P. Pérez-Ros, M. Fargueta, L. Elvira, J. López-Soler and A. Pablos	2020	Identifying Predictors of the Visceral Fat Index in the Obese and Overweight Population to Manage Obesity: A Randomized Intervention Study
	718	B. D. Lowe, P. B. Shaw, S. R. Wilson, J. R. Whitaker, G. J. Witherspoon, S. D. Hudock, M. Barrero, T. K. Ray and S. J. Wurzelbacher	2017	Evaluation of a Workplace Exercise Program for Control of Shoulder Disorders in Overhead Assembly Work
	719	M. L. Ludvigsson, G. Peterson, Å. Dedering and A. Peolsson	2016	One- and two-year follow-up of a randomized trial of neck-specific exercise with or without a behavioural approach compared with prescription of physical activity in chronic whiplash disorder
	720	M. Lundqvist, L.-Å. Levin, K. Roback and J. Alwin	2018	The impact of service and hearing dogs on health-related quality of life and activity level: a Swedish longitudinal intervention study
	721	E. A. Lynch, T. M. Jones, D. B. Simpson, N. A. Fini, S. S. Kuys, K. Borschmann, S. Kramer, L. Johnson, M. L. Callisaya, N. Mahendran, H. Janssen and C. English	2018	Activity monitors for increasing physical activity in adult stroke survivors
	722	L. G. Macedo, J. Latimer, C. G. Maher, P. W. Hodges, J. H. McAuley, M. K. Nicholas, L. Tonkin, C. J. Stanton, T. R. Stanton and R. Stafford	2012	Effect of motor control exercises versus graded activity in patients with chronic nonspecific low back pain: a randomized controlled trial
	723	N. Maharjan, N. Maharjan and R. Li	2020	Knowledge on Diet among the Hypertensive Patients in a Tertiary Care Center Nepal: A Descriptive Cross-sectional Study
	724	R. A. Mahumud, K. Alam, J. Dunn and J. Gow	2020	The changing relationship between health burden and work disability of Australian cancer survivors, 2003-2017: evidence from a longitudinal survey
	725	S. Majeed A, A. Ts, A. Sugunan and A. Ms	2019	The effectiveness of a simplified core stabilization program (TRICCS-Trivandrum Community-based Core Stabilisation) for community-based intervention in chronic non-specific low back pain
	726	S. Majerus	2020	Cognitive remediation for neurodevelopmental disabilities
	727	G. F. Marchetti, C.-C. Lin, A. Alghadir and S. L. Whitney	2014	Responsiveness and minimal detectable change of the dynamic gait index and functional gait index in persons with balance and vestibular disorders
	728	S. Marchina, G. Schlaug and S. Kumar	2015	Study design for the fostering eating after stroke with transcranial direct current stimulation trial: a randomized controlled intervention for improving Dysphagia after acute ischemic stroke
	729	D. A. Marcus, C. D. Bernstein, A. Haq and P. Breuer	2014	Including a range of outcome targets offers a broader view of fibromyalgia treatment outcome: results from a retrospective review of multidisciplinary treatment
	730	K. Mares, J. Cross, A. Clark, G. R. Barton, F. Poland, M.-L. O'Driscoll, M. J. Watson, K. McGlashan, P. K. Myint and V. M. Pomeroy	2013	The FeSTivaLS trial protocol: a randomized evaluation of the efficacy of functional strength training on enhancing walking and upper limb function later post stroke
	731	P. W. M. Marshall, S. Kennedy, C. Brooks and C. Lonsdale	2013	Pilates exercise or stationary cycling for chronic nonspecific low back pain: does it matter? a randomized controlled trial with 6-month follow-up
	732	S. Martinez-Rico, A. Lizaur-Utrilla, E. Sebastia-Forcada, M. F. Vizcaya-Moreno and J. de Juan-Herrero	2018	The Impact of a Phone Assistance Nursing Program on Adherence to Home Exercises and Final Outcomes in Patients Who Underwent Shoulder Instability Surgery: A Randomized Controlled Study
	733	Y. Maryn, D. Morsomme and M. De Bodt	2017	Measuring the Dysphonia Severity Index (DSI) in the Program Praat
	734	M. Masaracchio, J. A. Cleland, M. Hellman and M. Hagins	2013	Short-term combined effects of thoracic spine thrust manipulation and cervical spine nonthrust manipulation in individuals with mechanical neck pain: a randomized clinical trial
	735	A. Masi, A. Mendoza Diaz, L. Tully, S. I. Azim, S. Woolfenden, D. Efron and V. Eapen	2021	Impact of the COVID-19 pandemic on the well-being of children with neurodevelopmental disabilities and their parents
	736	E. Mathieu, A. M. Dorkenoo, M. Datagni, P. T. Cantey, K. Morgah, K. Harvey, J. Ziperstein, N. Drexler, G. Chapleau and Y. Sodahlon	2013	It is possible: availability of lymphedema case management in each health facility in Togo. Program description, evaluation, and lessons learned
	737	M. Matsuda, N. Iwasaki, Y. Mataki, H. Mutsuzaki, K. Yoshikawa, K. Takahashi, K. Enomoto, K. Sano, A. Kubota, T. Nakayama, J. Nakayama, H. Ohguro, M. Mizukami and K. Tomita	2018	Robot-assisted training using Hybrid Assistive Limb® for cerebral palsy
	738	K. Mattern-Baxter	2016	Effects of a Group-Based Treadmill Program on Children With Neurodevelopmental Impairment Who Are Not Yet Ambulating
	739	K. Mattern-Baxter	2021	Analysis of a Group-Based Treadmill Program for Children with Neuromotor Delay Who Are Pre-Ambulatory
	740	K. Mattern-Baxter, J. Looper, C. Zhou and K. Bjornson	2020	Low-Intensity vs High-Intensity Home-Based Treadmill Training and Walking Attainment in Young Children With Spastic Diplegic Cerebral Palsy
	741	I. Maurus, C. Mantel, K. Keller-Varady, A. Schmitt, M. Lembeck, A. Röh, I. Papazova, P. Falkai, T. Schneider-Axmann, A. Hasan and B. Malchow	2020	Resistance training in patients with schizophrenia: Concept and proof of principle trial
	742	T. A. Mayson and S. R. Harris	2014	Functional electrical stimulation cycling in youth with spinal cord injury: A review of intervention studies
	743	E. Mazzoli, J. Salmon, C. Pesce, W. P. Teo, N. Rinehart, T. May and L. M. Barnett	2021	Effects of classroom-based active breaks on cognition, sitting and on-task behaviour in children with intellectual disability: a pilot study
	744	J. McAnuff, R. Brooks, C. Duff, M. Quinn, J. Marshall and N. Kolehmainen	2017	Improving participation outcomes and interventions in neurodisability: co-designing future research
	745	G. McDermott, N. E. Brick, S. Shannon, B. Fitzpatrick and L. Taggart	2022	Barriers and facilitators of physical activity in adolescents with intellectual disabilities: An analysis informed by the COM-B model
	746	A. C. McGarvey, G. R. Hoffman, P. G. Osmotherly and P. E. Chiarelli	2015	Maximizing shoulder function after accessory nerve injury and neck dissection surgery: A multicenter randomized controlled trial
	747	R. S. Melo, A. R. Tavares-Netto, A. Delgado, C. C. Wiesiolek, K. M. Ferraz and R. B. Belian	2020	Does the practice of sports or recreational activities improve the balance and gait of children and adolescents with sensorineural hearing loss? A systematic review
	748	X. Melo, R. Pinto, V. Angarten, M. Coimbra, D. Correia, M. Roque, J. Reis, V. Santos, B. Fernhall and H. Santa-Clara	2021	Training responsiveness of cardiorespiratory fitness and arterial stiffness following moderate-intensity continuous training and high-intensity interval training in adults with intellectual and developmental disabilities
	749	T. M. Mendonça, M. T. Terreri, C. H. Silva, M. B. Neto, R. M. Pinto, J. Natour and C. A. Len	2013	Effects of Pilates exercises on health-related quality of life in individuals with juvenile idiopathic arthritis
	750	G. Merolla, E. De Santis, A. M. J. Cools and G. Porcellini	2015	Functional outcome and quality of life after rehabilitation for voluntary posterior shoulder dislocation: a prospective blinded cohort study
	751	D. Merrick, K. Hillman, A. Wilson, D. Labbé, A. Thompson and W. B. Mortenson	2021	All aboard: users' experiences of adapted paddling programs
	752	F. Mersmann, T. Domroes, N. Pentidis, M.-S. Tsai, S. Bohm, A. Schroll and A. Arampatzis	2021	Prevention of strain-induced impairments of patellar tendon micromorphology in adolescent athletes
	753	P. Michaelson, D. Holmberg, B. Aasa and U. Aasa	2016	High load lifting exercise and low load motor control exercises as interventions for patients with mechanical low back pain: A randomized controlled trial with 24-month follow-up
	754	Z. A. Michaleff, C. G. Maher, C.-W. C. Lin, T. Rebbeck, G. Jull, J. Latimer, L. Connelly and M. Sterling	2014	Comprehensive physiotherapy exercise programme or advice for chronic whiplash (PROMISE): a pragmatic randomised controlled trial
	755	S. I. Michelsen, E. M. Flachs, M. T. Damsgaard, J. Parkes, K. Parkinson, M. Rapp, C. Arnaud, M. Nystrand, A. Colver, J. Fauconnier, H. O. Dickinson, M. Marcelli and P. Uldall	2014	European study of frequency of participation of adolescents with and without cerebral palsy
	756	L. A. Michener, S. Sharma, A. M. Cools and M. K. Timmons	2016	Relative scapular muscle activity ratios are altered in subacromial pain syndrome
	757	S. D. Middleton, N. McNiven, E. J. Griffin, R. E. Anakwe and C. W. Oliver	2015	Long-term patient-reported outcomes following Bennett's fractures
	758	M. Miklos, R. Jahnsen, A. Nyquist, H. Hanisch and S. Girdler	2022	Here we are together, at home you are alone - social interactions and personal engagement during a group-based rehabilitation program for young adults with disability
	759	A. Milanlioglu, P. G. Özdemir, V. Cilingir, T. Ç. Gülec, M. N. Aydin and T. Tombul	2014	Coping strategies and mood profiles in patients with multiple sclerosis
	760	R. A. Millstein, O. J. Lindly, C. M. Luberto, G. K. Perez, G. N. Schwartz, K. Kuhlthau and E. R. Park	2020	An Exploration of Health Behaviors in a Mind-Body Resilience Intervention for Parents of Children with Developmental Disabilities
	761	M. Mirkowski, A. McIntyre, P. Faltynek, N. Sequeira, C. Cassidy and R. Teasell	2019	Nonpharmacological rehabilitation interventions for motor and cognitive outcomes following pediatric stroke: a systematic review
	762	G. C. Miyamoto, L. O. P. Costa, T. Galvanin and C. M. N. Cabral	2013	Efficacy of the addition of modified Pilates exercises to a minimal intervention in patients with chronic low back pain: a randomized controlled trial
	763	G. C. Miyamoto, K. F. Moura, Y. R. d. S. Franco, N. T. B. d. Oliveira, D. D. V. Amaral, A. N. C. Branco, M. L. d. Silva, C. Lin and C. M. N. Cabral	2016	Effectiveness and Cost-Effectiveness of Different Weekly Frequencies of Pilates for Chronic Low Back Pain: Randomized Controlled Trial
	764	E. A. Mohamed, F. F. El-Shamy and H. Hamed	2018	Efficacy of kinesiotape on functional disability of women with postnatal back pain: A randomized controlled trial
	765	F. Molhemi, S. Monjezi, M. Mehravar, M.-J. Shaterzadeh-Yazdi, R. Salehi, S. Hesam and E. Mohammadianinejad	2021	Effects of Virtual Reality vs Conventional Balance Training on Balance and Falls in People With Multiple Sclerosis: A Randomized Controlled Trial
	766	A. J. Molina-Cantero, M. Merino-Monge, J. A. Castro-García, T. Pousada-García, D. Valenzuela-Muñoz, J. Gutiérrez-Párraga, S. López-Álvarez and I. M. Gómez-González	2021	A Study on Physical Exercise and General Mobility in People with Cerebral Palsy: Health through Costless Routines
	767	F. Mollarahimi Maleki, P. Massahikhaleghi, A. Tehrani-Banihashemi, F. Davoudi and M. Nojomi	2020	Community-Based Preventive Interventions for Depression and Anxiety in Women
	768	M. Molund, E. E. Husebye, J. Hellesnes, F. Nilsen and K. Hvaal	2018	Proximal Medial Gastrocnemius Recession and Stretching Versus Stretching as Treatment of Chronic Plantar Heel Pain
	769	A.-M. H. Momsen, L. Ørtenblad and T. Maribo	2022	Effective rehabilitation interventions and participation among people with multiple sclerosis: An overview of reviews
	770	F. Montagnese, S. Thiele, S. Wenninger and B. Schoser	2016	Long-term whole-body vibration training in two late-onset Pompe disease patients
	771	M. L. Moodie, J. K. Herbert, A. M. de Silva-Sanigorski, H. M. Mavoa, C. L. Keating, R. C. Carter, E. Waters, L. Gibbs and B. A. Swinburn	2013	The cost-effectiveness of a successful community-based obesity prevention program: the be active eat well program
	772	A. Morales-Fernandez, J. M. Morales-Asencio, J. C. Canca-Sanchez, G. Moreno-Martin and M. Vergara-Romero	2016	Impact on quality of life of a nursing intervention programme for patients with chronic non-cancer pain: an open, randomized controlled parallel study protocol
	773	R. N. Moran, S. P. Broglio, K. K. Francioni and J. J. Sosnoff	2020	Exploring Baseline Concussion-Assessment Performance in Adapted Wheelchair Sport Athletes
	774	R. F. C. Moreira, C. S. Moriguchi, L. Carnaz, F. A. Foltran, L. C. C. B. Silva and H. J. C. G. Coury	2021	Effects of a workplace exercise program on physical capacity and lower back symptoms in hospital nursing assistants: a randomized controlled trial
	775	J. H. Morris, T. Oliver, T. Kroll, S. Joice and B. Williams	2017	Physical activity participation in community dwelling stroke survivors: synergy and dissonance between motivation and capability. A qualitative study
	776	R. W. Motl, D. Backus, W. N. Neal, G. Cutter, L. Palmer, R. McBurney, H. Schmidt, F. Bethoux, J. Hebert, A. Ng, K. K. McCully and P. Plummer	2019	Rationale and design of the STEP for MS Trial: Comparative effectiveness of Supervised versus Telerehabilitation Exercise Programs for Multiple Sclerosis
	777	R. W. Motl, S. Mullen, Y. Suh and E. McAuley	2014	Does physical activity change over 24 months in persons with relapsing-remitting multiple sclerosis?
	778	R. W. Motl, D. C. Smith, J. Elliott, M. Weikert, D. Dlugonski and J. J. Sosnoff	2012	Combined training improves walking mobility in persons with significant disability from multiple sclerosis: a pilot study
	779	N. G. R. Moura and A. S. Ferreira	2016	Pulse Waveform Analysis of Chinese Pulse Images and Its Association with Disability in Hypertension
	780	H. Mulligan, L. C. Whitehead, L. A. Hale, G. D. Baxter and D. Thomas	2012	Promoting physical activity for individuals with neurological disability: indications for practice
	781	J. Multanen, P. Kiuru, K. Piitulainen, J. Ylinen, J. Paloneva and A. Häkkinen	2020	Enhanced rehabilitation guidance after arthroscopic capsulolabral repair of the shoulder: a randomized controlled trial
	782	S. Murphy, C. Blake, C. K. Power and B. M. Fullen	2013	The role of clinical specialist physiotherapists in the management of low back pain in a spinal triage clinic
	783	S. Murphy, C. Blake, C. K. Power and B. M. Fullen	2014	Outcomes of a group education/exercise intervention in a population of patients with non-specific low back pain: a 3-year review
	784	S. E. Murphy, C. Blake, C. K. Power and B. M. Fullen	2013	The effectiveness of a stratified group intervention using the STarTBack screening tool in patients with LBP--a non randomised controlled trial
	785	A. Murtezani, Z. Ibraimi, T. O. Vllasolli, S. Sllamniku, S. Krasniqi and L. Vokrri	2015	Exercise and Therapeutic Ultrasound Compared with Corticosteroid Injection for Chronic Lateral Epicondylitis: A Randomized Controlled Trial
	786	A. Must, L. G. Bandini, C. Curtin, K. M. Rancaño, M. Eliasziw, D. J. Tybor and H. Stanish	2022	A Pilot Dance Intervention to Encourage Physical Activity Engagement for Adolescent Girls with Intellectual Disabilities
	787	S. Najafidoulatabad, Z. Mohebbi and K. Nooryan	2014	Yoga effects on physical activity and sexual satisfaction among the Iranian women with multiple sclerosis: a randomized controlled trial
	788	G. Nambi and W. K. Abdelbasset	2020	Efficacy of Maitland joint mobilization technique on pain intensity, mouth opening, functional limitation, kinesiophobia, sleep quality and quality of life in temporomandibular joint dysfunction following bilateral cervicofacial burns
	789	G. Nambi, W. Kamal, S. Es, S. Joshi and P. Trivedi	2018	Spinal manipulation plus laser therapy versus laser therapy alone in the treatment of chronic non-specific low back pain: a randomized controlled study
	790	M. Nasb, Z. Li, A. S A Youssef, L. Dayoub and H. Chen	2019	Comparison of the effects of modified constraint-induced movement therapy and intensive conventional therapy with a botulinum-a toxin injection on upper limb motor function recovery in patients with stroke
	791	A. Neil, S. Ens, R. Pelletier, T. Jarus and D. Rand	2013	Sony PlayStation EyeToy elicits higher levels of movement than the Nintendo Wii: implications for stroke rehabilitation
	792	J. Nevin, P. Smith, M. Waldron, S. Patterson, M. Price, A. Hunt and R. Blagrove	2018	Efficacy of an 8-Week Concurrent Strength and Endurance Training program on Hand Cycling Performance
	793	L. Ng, J. P. Cañeiro, A. Campbell, A. Smith, A. Burnett and P. O'Sullivan	2015	Cognitive functional approach to manage low back pain in male adolescent rowers: a randomised controlled trial
	794	F. Ngalesoni, G. Ruhago, M. Mayige, T. C. Oliveira, B. Robberstad, O. F. Norheim and H. Higashi	2017	Cost-effectiveness analysis of population-based tobacco control strategies in the prevention of cardiovascular diseases in Tanzania
	795	L. Nguyen, J. Bootsma, B. Di Rezze, S. Jack, M. Ketelaar and J. W. Gorter	2021	Programmes to prepare siblings for future roles to support their brother or sister with a neurodisability: protocol of a scoping review
	796	T. T. Nguyen and M. V. Hoang	2018	Non-communicable diseases, food and nutrition in Vietnam from 1975 to 2015: the burden and national response
	797	D. Nichols and C. Seiger	2013	Diagnosis and treatment of a patient with bilateral thoracic outlet syndrome secondary to anterior subluxation of bilateral sternoclavicular joints: a case report
	798	C. W. Nissen, J. C. Albright, C. N. Anderson, M. T. Busch, C. Carlson, S. Carsen, H. G. Chambers, E. W. Edmonds, J. M. Ellermann, H. B. Ellis, Jr., J. B. Erickson, P. D. Fabricant, T. J. Ganley, D. W. Green, N. L. Grimm, B. E. Heyworth, J. H. H. Po, M. S. Kocher, R. O. Kostyun, A. J. Krych, K. H. Latz, D. M. Loveland, R. M. Lyon, S. W. Mayer, N. M. Meenen, M. D. Milewski, G. D. Myer, B. J. Nelson…	2022	Descriptive Epidemiology From the Research in Osteochondritis Dissecans of the Knee (ROCK) Prospective Cohort
	799	C. F. Nooijen, H. J. Stam, T. Sluis, L. Valent, J. Twisk and R. J. van den Berg-Emons	2017	A behavioral intervention promoting physical activity in people with subacute spinal cord injury: secondary effects on health, social participation and quality of life
	800	P. Noormohammadpour, F. Tayyebi, M. A. Mansournia, E. Sharafi and R. Kordi	2017	A concise rehabilitation protocol for sub-acute and chronic non-specific neck pain
	801	B. Nordgren, C. Fridén, I. Demmelmaier, G. Bergström and C. H. Opava	2012	Long-term health-enhancing physical activity in rheumatoid arthritis--the PARA 2010 study
	802	S. Nose-Ogura	2021	Advancement in female sports medicine and preventive medicine
	803	A. Nyquist, R. B. Jahnsen, T. Moser and A. Ullenhag	2020	The coolest I know - a qualitative study exploring the participation experiences of children with disabilities in an adapted physical activities program
	804	K. K. O'Brien, A. M. Bayoumi, P. Solomon, A. Tang, K. Murzin, S. Chan Carusone, M. Zobeiry, A. Nayar and A. M. Davis	2016	Evaluating a community-based exercise intervention with adults living with HIV: protocol for an interrupted time series study
	805	Á. O'Dea, M. Stanley, S. Coote and K. Robinson	2021	Children and young people's experiences of living with developmental coordination disorder/dyspraxia: A systematic review and meta-ethnography of qualitative research
	806	M. O'Keeffe, H. Purtill, N. Kennedy, P. O'Sullivan, W. Dankaerts, A. Tighe, L. Allworthy, L. Dolan, N. Bargary and K. O'Sullivan	2015	Individualised cognitive functional therapy compared with a combined exercise and pain education class for patients with non-specific chronic low back pain: study protocol for a multicentre randomised controlled trial
	807	S. O'Leary, G. Jull, M. Kim, S. Uthaikhup and B. Vicenzino	2012	Training mode-dependent changes in motor performance in neck pain
	808	S. O'Leary, G. Jull, L. Van Wyk, A. Pedler and J. Elliott	2015	Morphological changes in the cervical muscles of women with chronic whiplash can be modified with exercise-A pilot study
	809	M. O'Reilly, F. Sozo and R. Harding	2013	Impact of preterm birth and bronchopulmonary dysplasia on the developing lung: long-term consequences for respiratory health
	810	C. B. Oliveira, D. G. D. Christofaro, C. G. Maher, M. R. Franco, A. Tiedemann, F. G. Silva, T. M. Damato, M. K. Nicholas and R. Z. Pinto	2022	Adding Physical Activity Coaching and an Activity Monitor Was No More Effective Than Adding an Attention Control Intervention to Group Exercise for Patients With Chronic Nonspecific Low Back Pain (PAyBACK Trial): A Randomized Trial
	811	C. B. Oliveira, M. R. Franco, C. G. Maher, A. Tiedemann, F. G. Silva, T. M. Damato, M. K. Nicholas, D. G. D. Christofaro and R. Z. Pinto	2018	The efficacy of a multimodal physical activity intervention with supervised exercises, health coaching and an activity monitor on physical activity levels of patients with chronic, nonspecific low back pain (Physical Activity for Back Pain (PAyBACK) trial): study protocol for a randomised controlled trial
	812	C. B. Oliveira, R. Z. Pinto, S. M. Schabrun, M. R. Franco, P. K. Morelhão, F. G. Silva, T. M. Damato and R. F. Negrão Filho	2019	Association Between Clinical Tests Related to Motor Control Dysfunction and Changes in Pain and Disability After Lumbar Stabilization Exercises in Individuals With Chronic Low Back Pain
	813	M. J. Ophey, G. A. H. M. Crooijmans, S. M. W. Frieling, D. M. A. Kardos, R. van den Berg, G. M. M. J. Kerkhoffs and I. J. R. Tak	2021	Short-term effectiveness of an intervention targeting lower limb range of motion on pain and disability in patellofemoral pain patients: A randomized, non-concurrent multiple-baseline study
	814	S. Orava, I. Hetsroni, N. Marom, G. Mann, J. Sarimo, O. Ben-Zvi and L. Lempainen	2015	Surgical excision of posttraumatic ossifications at the proximal hamstrings in young athletes: technique and outcomes
	815	B. Østerås, H. Østerås and T. A. Torstensen	2013	Long-term effects of medical exercise therapy in patients with patellofemoral pain syndrome: results from a single-blinded randomized controlled trial with 12 months follow-up
	816	T. Overmeer, G. Peterson, M. Landén Ludvigsson and A. Peolsson	2016	The effect of neck-specific exercise with or without a behavioral approach on psychological factors in chronic whiplash-associated disorders: A randomized controlled trial with a 2-year follow-up
	817	E. O. Owusu Ansa, W. K. Mprah, M. O. Moses, I. Owusu and E. Acheampong	2021	Effect of Community-Based Functional Aerobic Training on Motor Performance and Quality of Life of Children with Spastic Cerebral Palsy
	818	G. Ozgen, H. Karapolat, Y. Akkoc and N. Yuceyar	2016	Is customized vestibular rehabilitation effective in patients with multiple sclerosis? A randomized controlled trial
	819	I. Pagé, A.-A. Marchand, F. Nougarou, J. O'Shaughnessy and M. Descarreaux	2015	Neuromechanical responses after biofeedback training in participants with chronic low back pain: an experimental cohort study
	820	J. G. Pallarés, A. M. Cava, J. Courel-Ibáñez, J. J. González-Badillo and R. Morán-Navarro	2020	Full squat produces greater neuromuscular and functional adaptations and lower pain than partial squats after prolonged resistance training
	821	A. Palstam, A. Larsson, M. Löfgren, M. Ernberg, J. Bjersing, I. Bileviciute-Ljungar, B. Gerdle, E. Kosek and K. Mannerkorpi	2016	Decrease of fear avoidance beliefs following person-centered progressive resistance exercise contributes to reduced pain disability in women with fibromyalgia: secondary exploratory analyses from a randomized controlled trial
	822	M. A. Papas, J. C. Trabulsi, M. Axe and J. H. Rimmer	2016	Predictors of Obesity in a US Sample of High School Adolescents With and Without Disabilities
	823	A. Parent, F. Dal Maso, A. Pouliot-Laforte, Y. Cherni, P. Marois and L. Ballaz	2021	Short Walking Exercise Leads to Gait Changes and Muscle Fatigue in Children With Cerebral Palsy Who Walk With Jump Gait
	824	D.-J. Park and S.-Y. Park	2019	Long-term effects of diagonal active stretching versus static stretching for cervical neuromuscular dysfunction, disability and pain: An 8 weeks follow-up study
	825	E. S. Park, D. W. Rha, J. S. Shin, S. Kim and S. Jung	2014	Effects of hippotherapy on gross motor function and functional performance of children with cerebral palsy
	826	J. Parvizi, R. M. Nunley, K. R. Berend, A. V. Lombardi, Jr., E. L. Ruh, J. C. Clohisy, W. G. Hamilton, C. J. Della Valle and R. L. Barrack	2014	High level of residual symptoms in young patients after total knee arthroplasty
	827	M. Pau, M. Porta, G. Coghe and E. Cocco	2021	What gait features influence the amount and intensity of physical activity in people with multiple sclerosis?
	828	V. Pedrosa, A. Pontes, P. Pontes, M. Behlau and S. M. Peccin	2016	The Effectiveness of the Comprehensive Voice Rehabilitation Program Compared With the Vocal Function Exercises Method in Behavioral Dysphonia: A Randomized Clinical Trial
	829	N. O. Pekyavas and N. Ergun	2017	Comparison of virtual reality exergaming and home exercise programs in patients with subacromial impingement syndrome and scapular dyskinesis: Short term effect
	830	R. Peña, O. E. Suman, M. Rosenberg, C. R. Andersen, D. N. Herndon and W. J. Meyer	2020	One-Year Comparison of a Community-Based Exercise Program Versus a Day Hospital-Based Exercise Program on Quality of Life and Mental Health in Severely Burned Children
	831	G. V. Pennati, C. Da Re, I. Messineo and D. Bonaiuti	2015	How could robotic training and botolinum toxin be combined in chronic post stroke upper limb spasticity? A pilot study
	832	A. Peolsson, M. Landén Ludvigsson and G. Peterson	2017	Neck-specific exercises with internet-based support compared to neck-specific exercises at a physiotherapy clinic for chronic whiplash-associated disorders: study protocol of a randomized controlled multicentre trial
	833	A. Peolsson, M. Landén Ludvigsson, A.-M. Tigerfors and G. Peterson	2016	Effects of Neck-Specific Exercises Compared to Waiting List for Individuals With Chronic Whiplash-Associated Disorders: A Prospective, Randomized Controlled Study
	834	S. Pérez-de la Cruz and I. Ramírez	2020	Parents' Perceptions Regarding the Implementation of a Physical Therapy Stimulation Program for Children with Disabilities in Bolivia: A Qualitative Study
	835	M. L. Peters, E. Smeets, M. Feijge, G. van Breukelen, G. Andersson, M. Buhrman and S. J. Linton	2017	Happy Despite Pain: A Randomized Controlled Trial of an 8-Week Internet-delivered Positive Psychology Intervention for Enhancing Well-being in Patients With Chronic Pain
	836	R. Peters, M. A. Schmitt, A. P. Verhagen, A. L. Pool-Goudzwaard, J. H. A. M. Mutsaers and B. W. Koes	2020	Comparing the range of musculoskeletal therapies applied by physical therapists with postgraduate qualifications in manual therapy in patients with non-specific neck pain with international guidelines and recommendations: An observational study
	837	L. Peterson and D. E. Haladay	2020	Pilates-based exercise in the treatment of a patient with persistent low back pain following transforaminal lumbar interbody fusion
	838	M. D. Peterson, S. Al Snih, J. Stoddard, A. Shekar and E. A. Hurvitz	2014	Obesity misclassification and the metabolic syndrome in adults with functional mobility impairments: Nutrition Examination Survey 2003-2006
	839	H. P. Pham, A. Eidem, G. Hansen, A. Nyquist, T. Vik and R. Sæther	2016	Validity and Responsiveness of the Trunk Impairment Scale and Trunk Control Measurement Scale in Young Individuals with Cerebral Palsy
	840	C. M. Pickens, C. Pierannunzi, W. Garvin and M. Town	2018	Surveillance for Certain Health Behaviors and Conditions Among States and Selected Local Areas - Behavioral Risk Factor Surveillance System, United States, 2015
	841	K. L. Piercy, R. P. Troiano, R. M. Ballard, S. A. Carlson, J. E. Fulton, D. A. Galuska, S. M. George and R. D. Olson	2018	The Physical Activity Guidelines for Americans
	842	P. Pillastrini, F. de Lima E Sá Resende, F. Banchelli, A. Burioli, E. Di Ciaccio, A. A. Guccione, J. H. Villafañe and C. Vanti	2016	Effectiveness of Global Postural Re-education in Patients With Chronic Nonspecific Neck Pain: Randomized Controlled Trial
	843	P. J. Piscione, E. Bouffet, D. J. Mabbott, I. Shams and A. V. Kulkarni	2014	Physical functioning in pediatric survivors of childhood posterior fossa brain tumors
	844	M. Płaszewski, I. Cieśliński, P. Kowalski, A. Truszczyńska and R. Nowobilski	2014	Does scoliosis-specific exercise treatment in adolescence alter adult quality of life?
	845	M. Plaszewski, T. Kotwicki, W. Chwala, J. Terech and I. Cieśliński	2015	Study protocol and overview of the literature on long-term health and quality of life outcomes in patients treated in adolescence for scoliosis with therapeutic exercises
	846	L. Podesta, S. A. Crow, D. Volkmer, T. Bert and L. A. Yocum	2013	Treatment of partial ulnar collateral ligament tears in the elbow with platelet-rich plasma
	847	L. Politano, M. Scutifero, M. Patalano, A. Sagliocchi, A. Zaccaro, F. Civati, E. Brighina, G. Vita, S. Messina, M. Sframeli, M. E. Lombardo, R. Scalise, G. Colia, M. Catteruccia, A. Berardinelli, M. C. Motta, A. Gaiani, C. Semplicini, L. Bello, G. Astrea, G. Ricci, M. G. D'Angelo, G. Vita, M. Pane, A. D'Amico, U. Balottin, C. Angelini, R. Battini and L. Magliano	2017	Integrated care of muscular dystrophies in Italy. Part 1. Pharmacological treatment and rehabilitative interventions
	848	A. Ponti, A. Berardi, G. Galeoto, L. Marchegiani, C. Spandonaro and M. A. Marquez	2020	Quality of life, concern of falling and satisfaction of the sit-ski aid in sit-skiers with spinal cord injury: observational study
	849	M. R. Pourahmadi, I. Ebrahimi Takamjani, K. Hesampour, G. R. Shah-Hosseini, A. A. Jamshidi and M. B. Shamsi	2016	Effects of static stretching of knee musculature on patellar alignment and knee functional disability in male patients diagnosed with knee extension syndrome: A single-group, pretest-posttest trial
	850	A. Prangley, M. Aggerholm and M. Cinelli	2017	Improvements in balance control in individuals with PCS detected following vestibular training: A case study
	851	K. Pritchett, R. C. Pritchett, L. Stark, E. Broad and M. LaCroix	2019	Effect of Vitamin D Supplementation on 25(OH)D Status in Elite Athletes With Spinal Cord Injury
	852	L. P. Prizer, J. L. Gay, K. Gerst-Emerson and K. Froehlich-Grobe	2016	The Role of Age in Moderating the Association Between Disability and Light-Intensity Physical Activity
	853	L. T. Ptomey, B. C. Helsel, D. A. White, J. Lee, J. R. Sherman, R. A. Washburn, A. M. Gorczyca and J. E. Donnelly	2022	Intrapersonal, interpersonal and environmental correlates of moderate to vigorous physical activity and sedentary time in adolescents with intellectual and developmental disabilities
	854	L. T. Ptomey, J. Lee, D. A. White, B. C. Helsel, R. A. Washburn and J. E. Donnelly	2022	Changes in physical activity across a 6-month weight loss intervention in adolescents with intellectual and developmental disabilities
	855	M. A. Rahman, M. M. Zaman, M. M. Rahman, M. Moniruzzaman, B. Ahmed, F. K. Chhobi, N. Rahman and M. R. Akter	2016	Effects of Intensive versus Non-Intensive Physical Therapy on Children with Cerebral Palsy
	856	K. Raiszadeh, J. Tapicer, L. Taitano, J. Wu and B. Shahidi	2021	In-Clinic Versus Web-Based Multidisciplinary Exercise-Based Rehabilitation for Treatment of Low Back Pain: Prospective Clinical Trial in an Integrated Practice Unit Model
	857	L. Ramey, T. Hayano, D. Blatz, M. Gedman and C. Blauwet	2020	A Comparison of Self-Reported Unmet Healthcare Needs among Adaptive and Able-Bodied Athletes
	858	M. Rani and J. Kaur	2022	Effectiveness of different physiotherapy interventions in the management of cervicogenic headache: a pilot randomized controlled trial
	859	J. Rantonen, J. Karppinen, A. Vehtari, S. Luoto, E. Viikari-Juntura, M. Hupli, A. Malmivaara and S. Taimela	2018	Effectiveness of three interventions for secondary prevention of low back pain in the occupational health setting - a randomised controlled trial with a natural course control
	860	E. Rasmussen-Barr, M. Campello, I. Arvidsson, L. Nilsson-Wikmar and B.-O. Ang	2012	Factors predicting clinical outcome 12 and 36 months after an exercise intervention for recurrent low-back pain
	861	E. Rath, N. Alkrinawi, O. Levy, R. Debbi, E. Amar and E. Atoun	2013	Minimally displaced fractures of the greater tuberosity: outcome of non-operative treatment
	862	A. O. Razina, S. D. Runenko and E. E. Achkasov	2016	[Obesity: Current Global and Russian Trends]
	863	K. Rebane, L. Ristolainen, H. Relas, T. Orenius, H. Kautiainen, R. Luosujärvi, K. Aalto and H. Säilä	2019	Disability and health-related quality of life are associated with restricted social participation in young adults with juvenile idiopathic arthritis
	864	S. Reedman, R. N. Boyd and L. Sakzewski	2017	The efficacy of interventions to increase physical activity participation of children with cerebral palsy: a systematic review and meta-analysis
	865	V. Renjith, A. Pai, K. Radhakrishnan, B. S. Nayak, E. S. Devi, E. Ladd and A. George	2018	Randomized controlled trial on the effectiveness of a multicomponent intervention on migraine: A study protocol
	866	Z. Rezasoltani, H. Esmaily, A. Dadarkhah, M. Rousta, R. Mohebbi and F. Vashaei	2021	Low Molecular-weight Hyaluronic Acid Versus Physiotherapy for the Treatment of Supraspinatus Tendinopathy: A Randomized Comparative Clinical Trial
	867	D. C. Ribeiro, Z. Jafarian Tangrood, G. Sole and J. H. Abbott	2019	Effectiveness of a tailored rehabilitation versus standard strengthening programme for patients with shoulder pain: a protocol for a feasibility randomised controlled trial (the Otago MASTER trial)
	868	S. Richardson, A. Moukenet, M. S. I. Diar, M. A. de Cola, C. Rassi, H. Counihan and A. Roca-Feltrer	2021	Modeled Impact of Seasonal Malaria Chemoprevention on District-Level Suspected and Confirmed Malaria Cases in Chad Based on Routine Clinical Data (2013-2018)
	869	S. Rigot, L. Worobey and M. L. Boninger	2018	Gait Training in Acute Spinal Cord Injury Rehabilitation-Utilization and Outcomes Among Nonambulatory Individuals: Findings From the SCIRehab Project
	870	M. Rinne, S. Garam, A. Häkkinen, J. Ylinen, K. Kukkonen-Harjula and R. Nikander	2016	Therapeutic Exercise Training to Reduce Chronic Headache in Working Women: Design of a Randomized Controlled Trial
	871	M. A. Risberg, E. Ageberg, A. Nilstad, B. Lund, L. Nordsletten, S. Løken, T. Ludvigsen, S. Kierkegaard, S. Carsen, I. Kostogiannis, K. M. Crossley, S. Glyn-Jones and J. L. Kemp	2018	Arthroscopic Surgical Procedures Versus Sham Surgery for Patients With Femoroacetabular Impingement and/or Labral Tears: Study Protocol for a Randomized Controlled Trial (HIPARTI) and a Prospective Cohort Study (HARP)
	872	M. B. Rise, S. Ø. Gismervik, R. Johnsen and M. S. Fimland	2015	Sick-listed persons' experiences with taking part in an in-patient occupational rehabilitation program based on Acceptance and Commitment Therapy: a qualitative focus group interview study
	873	N. Riva, S. Faccendini, I. D. Lopez, A. Fratelli, D. Velardo, A. Quattrini, R. Gatti, G. Comi, M. Comola and R. Fazio	2014	Balance exercise in patients with chronic sensory ataxic neuropathy: a pilot study
	874	E. Rodby-Bousquet and G. Hägglund	2012	Better walking performance in older children with cerebral palsy
	875	B. Rodríguez-Romero, O. Bello, J. Vivas Costa and L. Carballo-Costa	2019	A Therapeutic Exercise Program Improves Pain and Physical Dimension of Health-Related Quality of Life in Young Adults: A Randomized Controlled Trial
	876	M. E. Roerink, H. Knoop, S. J. H. Bredie, M. Heijnen, L. A. B. Joosten, M. G. Netea, C. A. Dinarello and J. W. M. van der Meer	2015	Cytokine inhibition in chronic fatigue syndrome patients: study protocol for a randomized controlled trial
	877	A. Romano, T. Caprì, M. Semino, I. Bizzego, G. Di Rosa and R. A. Fabio	2020	Gross Motor, Physical Activity and Musculoskeletal Disorder Evaluation Tools for Rett Syndrome: A Systematic Review
	878	M. Rosenberg, M. M. Celis, W. Meyer, 3rd, L. Tropez-Arceneaux, S. J. McEntire, H. Fuchs, L. Richardson, C. Holzer, 3rd, D. N. Herndon and O. E. Suman	2013	Effects of a hospital based Wellness and Exercise program on quality of life of children with severe burns
	879	B. Roshanravan, S. Z. Liu, A. S. Ali, E. G. Shankland, C. Goss, J. K. Amory, H. T. Robertson, D. J. Marcinek and K. E. Conley	2021	In vivo mitochondrial ATP production is improved in older adult skeletal muscle after a single dose of elamipretide in a randomized trial
	880	S. M. Ross, E. Smit, J. Yun, K. Bogart, B. Hatfield and S. W. Logan	2020	Updated National Estimates of Disparities in Physical Activity and Sports Participation Experienced by Children and Adolescents With Disabilities: NSCH 2016-2017
	881	H. R. Rostami, A. Arefi and S. Tabatabaei	2013	Effect of mirror therapy on hand function in patients with hand orthopaedic injuries: a randomized controlled trial
	882	J. L. Rowland, M. Fragala-Pinkham, C. Miles and M. E. OʼNeil	2015	The scope of pediatric physical therapy practice in health promotion and fitness for youth with disabilities
	883	D. A. Rubin, K. S. Wilson, M. Dumont-Driscoll and D. J. Rose	2019	Effectiveness of a Parent-led Physical Activity Intervention in Youth with Obesity
	884	D. A. Rubin, K. S. Wilson, L. D. Wiersma, J. W. Weiss and D. J. Rose	2014	Rationale and design of active play @ home: a parent-led physical activity program for children with and without disability
	885	V. Rustler, J. Däggelmann, F. Streckmann, W. Bloch and F. T. Baumann	2019	Whole-body vibration in children with disabilities demonstrates therapeutic potentials for pediatric cancer populations: a systematic review
	886	M. Rutka, W. M. Adamczyk and P. Linek	2021	Effects of Physical Therapist Intervention on Pulmonary Function in Children With Cerebral Palsy: A Systematic Review and Meta-Analysis
	887	J. Ryan, N. Theis, P. Koufaki, S. Phillips, N. Anokye, G. Andreopoulou, F. Kennedy, K. C. Jagadamma, P. vanSchie, H. Dines and M. L. van der Linden	2020	Effect of RaceRunning on cardiometabolic disease risk factors and functional mobility in young people with moderate-to-severe cerebral palsy: protocol for a feasibility study
	888	J. M. Ryan, E. E. Cassidy, S. G. Noorduyn and N. E. O'Connell	2017	Exercise interventions for cerebral palsy
	889	J. M. Ryan, C. Forde, J. M. Hussey and J. Gormley	2015	Comparison of Patterns of Physical Activity and Sedentary Behavior Between Children With Cerebral Palsy and Children With Typical Development
	890	M. Ryan, M. Elashi, R. Newsham-West and J. Taunton	2014	Examining injury risk and pain perception in runners using minimalist footwear
	891	P. Saiklang, R. Puntumetakul, M. Swangnetr Neubert and R. Boucaut	2021	The immediate effect of the abdominal drawing-in maneuver technique on stature change in seated sedentary workers with chronic low back pain
	892	J. Sakata, E. Nakamura, T. Suzuki, M. Suzukawa, A. Akaike, K. Shimizu and N. Hirose	2018	Efficacy of a Prevention Program for Medial Elbow Injuries in Youth Baseball Players
	893	L. Sakzewski, S. Reedman, K. McLeod, M. Thorley, A. Burgess, S. Trost, M. Ahmadi, D. Rowell, M. Chatfield, Y. Bleyenheuft and R. N. Boyd	2021	Preschool HABIT-ILE: study protocol for a randomised controlled trial to determine efficacy of intensive rehabilitation compared with usual care to improve motor skills of children, aged 2-5 years, with bilateral cerebral palsy
	894	L. E. Salci, M. J. Perrier, S. Ginis and K. A. Martin Ginis	2016	Active Living Leaders Training Program for adults with spinal cord injury: a pilot study
	895	Y. Salem and A. Elokda	2014	Use of virtual reality gaming systems for children who are critically ill
	896	J. Salse-Batán, M. A. Sanchez-Lastra, D. Suárez-Iglesias and C. A. Pérez	2022	Effects of exercise training on obesity-related parameters in people with intellectual disabilities: systematic review and meta-analysis
	897	A. Saltan and H. Ankaralı	2021	Does Pilates effect on depression status, pain, functionality, and quality of life in university students? A randomized controlled study
	898	Ø. Sandbakk, M. Hansen, G. Ettema and B. Rønnestad	2014	The effects of heavy upper-body strength training on ice sledge hockey sprint abilities in world class players
	899	B. M. Sandroff, J. F. Baird, S. L. Silveira and R. W. Motl	2019	Response heterogeneity in fitness, mobility and cognition with exercise-training in MS
	900	B. M. Sandroff, R. E. Bollaert, L. A. Pilutti, M. L. Peterson, T. Baynard, B. Fernhall, E. McAuley and R. W. Motl	2017	Multimodal exercise training in multiple sclerosis: A randomized controlled trial in persons with substantial mobility disability
	901	B. M. Sandroff, C. H. Hillman, R. H. B. Benedict and R. W. Motl	2015	Acute effects of walking, cycling, and yoga exercise on cognition in persons with relapsing-remitting multiple sclerosis without impaired cognitive processing speed
	902	J. Saner, J. M. Sieben, J. Kool, H. Luomajoki, C. H. G. Bastiaenen and R. A. de Bie	2016	A tailored exercise program versus general exercise for a subgroup of patients with low back pain and movement control impairment: Short-term results of a randomised controlled trial
	903	F. H. Santos, J. Zurek and M. P. Janicki	2022	Efficacy of Healthy Aging Interventions for Adults With Intellectual and Developmental Disabilities: A Systematic Review
	904	A. Savoie, C. Mercier, F. Desmeules, P. Frémont and J.-S. Roy	2015	Effects of a movement training oriented rehabilitation program on symptoms, functional limitations and acromiohumeral distance in individuals with subacromial pain syndrome
	905	J. M. Saxton, A. Carter, A. J. Daley, N. Snowdon, M. N. Woodroofe, J. Petty, A. Roalfe, J. Tosh and B. Sharrack	2013	Pragmatic exercise intervention for people with multiple sclerosis (ExIMS trial): study protocol for a randomised controlled trial
	906	A. Sbihli, F. Tudini and K. Chui	2021	Adult patient perceptions on the effectiveness of scoliosis specific exercises
	907	R. Scattone Silva, A. L. G. Ferreira, T. H. Nakagawa, J. E. M. Santos and F. V. Serrão	2015	Rehabilitation of Patellar Tendinopathy Using Hip Extensor Strengthening and Landing-Strategy Modification: Case Report With 6-Month Follow-up
	908	J. L. Schaefer and M. A. Sandrey	2012	Effects of a 4-week dynamic-balance-training program supplemented with Graston instrument-assisted soft-tissue mobilization for chronic ankle instability
	909	V. Schöffl, I. Schöffl, S. Flohé, Y. El-Sheikh and C. Lutter	2022	Evaluation of a Diagnostic-Therapeutic Algorithm for Finger Epiphyseal Growth Plate Stress Injuries in Adolescent Climbers
	910	A. A. Schouffoer, F. J. van der Giesen, L. J. J. Beaart-van de Voorde, R. Wolterbeek, T. W. J. Huizinga and T. P. M. Vliet Vlieland	2016	Validity and responsiveness of the Michigan Hand Questionnaire in patients with systemic sclerosis
	911	M. Schram Christensen, T. Jensen, C. B. Voigt, J. B. Nielsen and J. Lorentzen	2017	To be active through indoor-climbing: an exploratory feasibility study in a group of children with cerebral palsy and typically developing children
	912	C. Schranz, A. Kruse, T. Belohlavek, G. Steinwender, M. Tilp, T. Pieber and M. Svehlik	2018	Does Home-Based Progressive Resistance or High-Intensity Circuit Training Improve Strength, Function, Activity or Participation in Children With Cerebral Palsy?
	913	A. Seferiadis, P. Ohlin, A. Billhult and R. Gunnarsson	2016	Basic body awareness therapy or exercise therapy for the treatment of chronic whiplash associated disorders: a randomized comparative clinical trial
	914	C. M. Selberg, A. D. Davila-Parrilla, K. A. Williams, Y.-J. Kim, M. B. Millis and E. N. Novais	2020	What Proportion of Patients Undergoing Bernese Periacetabular Osteotomy Experience Nonunion, and What Factors are Associated with Nonunion?
	915	A. Sestak, S. Maslovara, Z. Zubcic and A. Vceva	2020	Influence of vestibular rehabilitation on the recovery of all vestibular receptor organs in patients with unilateral vestibular hypofunction
	916	A. Shahvarpour, S. M. Henry, R. Preuss, H. Mecheri and C. Larivière	2017	The effect of an 8-week stabilization exercise program on the lumbopelvic rhythm and flexion-relaxation phenomenon
	917	R. Shakeel, A. A. Khan, A. Ayyub and Z. Masood	2021	Impact of strengthening exercises with and without blood flow restriction on quadriceps of knee osteoarthritis patients
	918	M. T. Shaw, P. Best, A. Frontario and L. E. Charvet	2021	Telerehabilitation benefits patients with multiple sclerosis in an urban setting
	919	N. Shields, K. L. Bennell, J. Radcliffe and N. F. Taylor	2020	Is strength training feasible for young people with Prader-Willi syndrome? A phase I randomised controlled trial
	920	N. Shields and A. Synnot	2016	Perceived barriers and facilitators to participation in physical activity for children with disability: a qualitative study
	921	N. Shields, A. J. Synnot and M. Barr	2012	Perceived barriers and facilitators to physical activity for children with disability: a systematic review
	922	N. Shields, C. Willis, C. Imms, G. McKenzie, B. van Dorsselaer, A. M. Bruder, R. A. Kennedy, Y. Bhowon, A. Southby, L. A. Prendergast, J. J. Watts and N. F. Taylor	2022	Feasibility of scaling-up a community-based exercise program for young people with disability
	923	H.-S. Shih, S.-S. Chen, S.-C. Cheng, H.-W. Chang, P.-R. Wu, J.-S. Yang, Y.-S. Lee and J.-Y. Tsou	2017	Effects of Kinesio taping and exercise on forward head posture
	924	P. C. Siemonsma, I. Stuive, L. D. Roorda, J. A. Vollebregt, M. F. Walker, G. J. Lankhorst and A. T. Lettinga	2013	Cognitive treatment of illness perceptions in patients with chronic low back pain: a randomized controlled trial
	925	R. Sihawong, P. Janwantanakul and W. Jiamjarasrangsi	2014	A prospective, cluster-randomized controlled trial of exercise program to prevent low back pain in office workers
	926	S. Sil, S. Thomas, C. DiCesare, D. Strotman, T. V. Ting, G. Myer and S. Kashikar-Zuck	2015	Preliminary evidence of altered biomechanics in adolescents with juvenile fibromyalgia
	927	C. Simon-Martinez, L. Mailleux, E. Ortibus, A. Fehrenbach, G. Sgandurra, G. Cioni, K. Desloovere, N. Wenderoth, P. Demaerel, S. Sunaert, G. Molenaers, H. Feys and K. Klingels	2018	Combining constraint-induced movement therapy and action-observation training in children with unilateral cerebral palsy: a randomized controlled trial
	928	S. Simón-Siles, M. Font-Farré, M. Guerra-Balic, M. B. Nishishinya-Aquino and G. R. Oviedo	2022	Effects of exercise on fitness in adults with intellectual disability: a protocol of an overview of systematic reviews
	929	J.-J. Sinikumpu, I. Hetsroni, E. Schilders, L. Lempainen, W. Serlo and S. Orava	2018	Operative treatment of pelvic apophyseal avulsions in adolescent and young adult athletes: a follow-up study
	930	C. H. P. Sit, T. L. McKenzie, E. Cerin, A. McManus and J. Lian	2013	Physical activity for children in special school environment
	931	E. Sitthipornvorakul, R. Sihawong, P. Waongenngarm and P. Janwantanakul	2020	The effects of walking intervention on preventing neck pain in office workers: A randomized controlled trial
	932	C. Sivaratnam, B. Devenish, T. Chellew, N. Papadopoulos, J. McGillivray and N. Rinehart	2021	The Influence of Child-Related Factors on Caregiver Perceptions of Their Child's Sustained Participation in a Community Football Program: A Study of Children with and without Neurodevelopmental Disorders
	933	C. Sjödahl Hammarlund, J. Lexell and C. Brogårdh	2021	Growing up with a disability following paralytic poliomyelitis: experiences from persons with late effects of polio
	934	R. L. Skolasky, S. T. Wegener, R. V. Aaron, P. Ephraim, G. Brennan, T. Greene, E. Lane, K. Minick, A. W. Hanley, E. L. Garland and J. M. Fritz	2020	The OPTIMIZE study: protocol of a pragmatic sequential multiple assessment randomized trial of nonpharmacologic treatment for chronic, nonspecific low back pain
	935	S. T. Skou and E. M. Roos	2017	Good Life with osteoArthritis in Denmark (GLA:D™): evidence-based education and supervised neuromuscular exercise delivered by certified physiotherapists nationwide
	936	A. D. Sman, J. Raymond, K. M. Refshauge, M. P. Menezes, T. Walker, R. A. Ouvrier and J. Burns	2014	Randomised controlled trial protocol of foot and ankle exercise for children with Charcot-Marie-Tooth disease
	937	A. J. Smith, P. B. O'Sullivan, D. Beales and L. Straker	2012	Back pain beliefs are related to the impact of low back pain in 17-year-olds
	938	H. J. Smith	2014	Physical therapy for a child with sudden-onset choreoathetosis: a case report
	939	J. Smith, S. G. Faux, T. Gardner, M. J. Hobbs, M. A. James, A. E. Joubert, N. Kladnitski, J. M. Newby, R. Schultz, C. T. Shiner and G. Andrews	2019	Reboot Online: A Randomized Controlled Trial Comparing an Online Multidisciplinary Pain Management Program with Usual Care for Chronic Pain
	940	D.-W. Smits, J. W. Gorter, C. A. Riddell, J. M. Voorman, P. L. Rosenbaum, R. J. Palisano, S. D. Walter, S. E. Hanna, L. van Wely and M. Ketelaar	2019	Mobility and self-care trajectories for individuals with cerebral palsy (aged 1-21 years): a joint longitudinal analysis of cohort data from the Netherlands and Canada
	941	J. Z. Song, M. Catizzone, K. P. Arbour-Nicitopoulos, D. Luong, L. Perrier, M. Bayley and S. E. P. Munce	2020	Physical performance outcome measures used in exercise interventions for adults with childhood-onset disabilities: A scoping review
	942	E. Sonmezer, M. A. Özköslü and H. B. Yosmaoğlu	2021	The effects of clinical pilates exercises on functional disability, pain, quality of life and lumbopelvic stabilization in pregnant women with low back pain: A randomized controlled study
	943	A. K. Soper, A. Cross, P. Rosenbaum and J. W. Gorter	2019	Exploring the international uptake of the "F-words in childhood disability": A citation analysis
	944	L. F. Sousa Filho, M. M. Barbosa Santos, J. P. de Farias Neto and W. M. da Silva Junior	2019	The addition of neurodynamic exercises to extension-oriented exercises among patients with chronic back-related leg pain: A study protocol
	945	A. J. Spittle, J. L. McGinley, D. Thompson, R. Clark, T. L. FitzGerald, B. F. Mentiplay, K. J. Lee, J. E. Olsen, A. Burnett, K. Treyvaud, E. Josev, B. Alexander, C. E. Kelly, L. W. Doyle, P. J. Anderson and J. L. Cheong	2016	Motor trajectories from birth to 5 years of children born at less than 30 weeks' gestation: early predictors and functional implications. Protocol for a prospective cohort study
	946	M. Stahlhut, J. Downs, M. Aadahl, H. Leonard, A.-M. Bisgaard and E. Nordmark	2019	Patterns of sedentary time and ambulatory physical activity in a Danish population of girls and women with Rett syndrome
	947	M. Stahlhut, B. A. Esbensen, J. L. Larsen, A.-M. Bisgaard, J. Downs and E. Nordmark	2019	Facilitators and Barriers of Participation in "Uptime" Activities in Girls and Women With Rett Syndrome: Perspectives From Parents and Professionals
	948	T. R. Stanton, M. J. Hancock, A. T. Apeldoorn, B. M. Wand and J. M. Fritz	2013	What characterizes people who have an unclear classification using a treatment-based classification algorithm for low back pain? A cross-sectional study
	949	J. Steele, S. Bruce-Low, D. Smith, D. Jessop and N. Osborne	2013	A randomized controlled trial of limited range of motion lumbar extension exercise in chronic low back pain
	950	S. Stephens, S. Shams, J. Lee, S. A. Grover, G. Longoni, T. Berenbaum, M. Finlayson, R. W. Motl and E. A. Yeh	2019	Benefits of Physical Activity for Depression and Fatigue in Multiple Sclerosis: A Longitudinal Analysis
	951	J. J. Sterman, G. A. Naughton, A. C. Bundy, E. Froude and M. A. Villeneuve	2019	Planning for outdoor play: Government and family decision-making
	952	N. C. Stommen, J. A. Verbunt, S. L. Gorter and M. E. Goossens	2012	Physical activity and disability among adolescents and young adults with non-specific musculoskeletal pain
	953	S. Straudi, F. Manfredini, N. Lamberti, P. Zamboni, F. Bernardi, G. Marchetti, P. Pinton, M. Bonora, P. Secchiero, V. Tisato, S. Volpato and N. Basaglia	2017	The effectiveness of Robot-Assisted Gait Training versus conventional therapy on mobility in severely disabled progressIve MultiplE sclerosis patients (RAGTIME): study protocol for a randomized controlled trial
	954	F. Streckmann, V. Hess, W. Bloch, B. F. Décard, R. Ritzmann, H. C. Lehmann, M. Balke, C. Koliamitra, V. Oschwald, T. Elter, L. Zahner, L. Donath, R. Roth and O. Faude	2019	Individually tailored whole-body vibration training to reduce symptoms of chemotherapy-induced peripheral neuropathy: study protocol of a randomised controlled trial-VANISH
	955	A. Sundén, K. Lidengren, E. M. Roos, L. S. Lohmander and E. Ekvall Hansson	2018	Hip complaints differ across age and sex: a population-based reference data for the Hip disability and Osteoarthritis Outcome Score (HOOS)
	956	M.-C. Sung, B. Ku, W. Leung and M. MacDonald	2022	The Effect of Physical Activity Interventions on Executive Function Among People with Neurodevelopmental Disorders: A Meta-Analysis
	957	J. H. Suni, H. Taanila, V. M. Mattila, O. Ohrankämmen, P. Vuorinen, H. Pihlajamäki and J. Parkkari	2013	Neuromuscular exercise and counseling decrease absenteeism due to low back pain in young conscripts: a randomized, population-based primary prevention study
	958	C. T. Susana, T. M. L. Maria, D. S. Pilar, M. M. T. María, M. S. Pilar and M. G. Valentín	2021	Effectiveness of self-applied acupressure for cervical pain of benign origin (EDIDO-CUH): a randomized controlled clinical trial
	959	L. Sutherland, A. M. McGarty, C. A. Melville and L. A. Hughes-McCormack	2021	Correlates of physical activity in children and adolescents with intellectual disabilities: a systematic review
	960	S. W. Svendsen, D. H. Christiansen, J. P. Haahr, L. C. Andrea and P. Frost	2014	Shoulder function and work disability after decompression surgery for subacromial impingement syndrome: a randomised controlled trial of physiotherapy exercises and occupational medical assistance
	961	D. Swolin-Eide and P. Magnusson	2020	Does Whole-Body Vibration Treatment Make Children's Bones Stronger?
	962	E. S. B. Tabi, E. M. Eyong, E. A. Akum, J. Löve and S. N. Cumber	2018	Soil-transmitted Helminth infection in the Tiko Health District, South West Region of Cameroon: a post-intervention survey on prevalence and intensity of infection among primary school children
	963	A. Tacchino, R. Veldkamp, K. Coninx, J. Brulmans, S. Palmaers, P. Hämäläinen, M. D'Hooge, E. Vanzeir, A. Kalron, G. Brichetto, P. Feys and I. Baert	2020	Design, Development, and Testing of an App for Dual-Task Assessment and Training Regarding Cognitive-Motor Interference (CMI-APP) in People With Multiple Sclerosis: Multicenter Pilot Study
	964	T. Takken	2017	Chronic Diseases, Exercise, and Physical Activity in Childhood: 2016 in Review
	965	T. Takken, B. C. Bongers, M. van Brussel, E. A. Haapala and E. H. J. Hulzebos	2017	Cardiopulmonary Exercise Testing in Pediatrics
	966	J. S. Tamminga, K. S. Martin and E. W. Miller	2012	Single-subject design study of 2 types of supramalleolar orthoses for young children with down syndrome
	967	J. L. Tan, A. Siafarikas, T. Rantalainen, N. H. Hart, F. McIntyre, B. Hands and P. Chivers	2020	Impact of a multimodal exercise program on tibial bone health in adolescents with Development Coordination Disorder: an examination of feasibility and potential efficacy
	968	S. Tarnanen, M. H. Neva, J. Dekker, K. Häkkinen, K. Vihtonen, L. Pekkanen and A. Häkkinen	2012	Randomized controlled trial of postoperative exercise rehabilitation program after lumbar spine fusion: study protocol
	969	I. Tasci, C. F. Demir, F. Bilek and S. Albayrak	2022	Physical exercise may improve problem-solving skills and emotional intelligence in patients with relapsing-remitting multiple sclerosis: A cross-sectional study
	970	O. Taspinar, T. Aydın, A. Celebi, Y. Keskin, S. Yavuz, M. Guneser, A. Camli, M. Tosun, N. Canbaz and M. Gok	2015	Psychological effects of calisthenic exercises on neuroinflammatory and rheumatic diseases
	971	A. Taxter, K. B. Foss, P. Melson, K. R. Ford, M. Shaffer and G. D. Myer	2012	Juvenile idiopathic arthritis and athletic participation: are we adequately preparing for sports integration?
	972	C. A. Taylor, J. M. Bell, M. J. Breiding and L. Xu	2017	Traumatic Brain Injury-Related Emergency Department Visits, Hospitalizations, and Deaths - United States, 2007 and 2013
	973	J. A. Taylor, G. Picard, A. Porter, L. R. Morse, M. F. Pronovost and G. Deley	2014	Hybrid functional electrical stimulation exercise training alters the relationship between spinal cord injury level and aerobic capacity
	974	M. F. Taylor and J. A. Pooley	2017	Sarcoma survivors' perspectives on their body image and functional quality of life post-resection/limb salvage surgery
	975	D. M. Tejera, H. Beltran-Alacreu, R. Cano-de-la-Cuerda, J. V. Leon Hernández, A. Martín-Pintado-Zugasti, C. Calvo-Lobo, A. Gil-Martínez and J. Fernández-Carnero	2020	Effects of Virtual Reality versus Exercise on Pain, Functional, Somatosensory and Psychosocial Outcomes in Patients with Non-specific Chronic Neck Pain: A Randomized Clinical Trial
	976	M. Terada, A. C. Thomas, B. Pietrosimone, C. E. Hiller, S. Bowker and P. A. Gribble	2015	The Consequence of a Medial Ankle Sprain on Physical and Self-reported Functional Limitations: A Case Study Over a 5-Month Period
	977	D. S. Teyhen, S. W. Shaffer, S. L. Goffar, K. Kiesel, R. J. Butler, D. I. Rhon and P. J. Plisky	2020	Identification of Risk Factors Prospectively Associated With Musculoskeletal Injury in a Warrior Athlete Population
	978	D. S. Teyhen, S. W. Shaffer, J. A. Umlauf, R. J. Akerman, J. B. Canada, R. J. Butler, S. L. Goffar, M. J. Walker, K. B. Kiesel and P. J. Plisky	2012	Automation to improve efficiency of field expedient injury prediction screening
	979	F. Thorey, M.-A. Malahias and D. Giotis	2020	Sustained benefit of autologous matrix-induced chondrogenesis for hip cartilage repair in a recreational athletic population
	980	J. S. Thornton, J. P. Caneiro, J. Hartvigsen, C. L. Ardern, A. Vinther, K. Wilkie, L. Trease, K. E. Ackerman, K. Dane, S.-J. McDonnell, D. Mockler, C. Gissane and F. Wilson	2021	Treating low back pain in athletes: a systematic review with meta-analysis
	981	P. A. Tiffin and P. Welsh	2013	Practitioner review: schizophrenia spectrum disorders and the at-risk mental state for psychosis in children and adolescents--evidence-based management approaches
	982	B. L. Ting, D. S. Bae and P. M. Waters	2014	Chronic posterior sternoclavicular joint fracture dislocations in children and young adults: results of surgical management
	983	J. E. Tis, E. W. Edmonds, T. Bastrom and H. G. Chambers	2012	Short-term results of arthroscopic treatment of osteochondritis dissecans in skeletally immature patients
	984	K. Tomida, S. Sonoda, S. Hirano, A. Suzuki, G. Tanino, K. Kawakami, E. Saitoh and H. Kagaya	2019	Randomized Controlled Trial of Gait Training Using Gait Exercise Assist Robot (GEAR) in Stroke Patients with Hemiplegia
	985	R. Toovey, A. J. Spittle, A. Nicolaou, J. L. McGinley and A. R. Harvey	2019	Training Two-Wheel Bike Skills in Children with Cerebral Palsy: A Practice Survey of Therapists in Australia
	986	M. Towns, S. Lindsay, K. Arbour-Nicitopoulos, A. Mansfield and F. V. Wright	2022	Balance confidence and physical activity participation of independently ambulatory youth with cerebral palsy: an exploration of youths' and parents' perspectives
	987	S. T. Tran, J. W. Guite, A. Pantaleao, M. Pfeiffer, G. D. Myer, S. Sil, S. M. Thomas, T. V. Ting, S. E. Williams, B. Edelheit, S. Ounpuu, J. Rodriguez-MacClintic, L. Zemel, W. Zempsky and S. Kashikar-Zuck	2017	Preliminary Outcomes of a Cross-Site Cognitive-Behavioral and Neuromuscular Integrative Training Intervention for Juvenile Fibromyalgia
	988	J. Treleaven, G. Peterson, M. L. Ludvigsson, A.-S. Kammerlind and A. Peolsson	2016	Balance, dizziness and proprioception in patients with chronic whiplash associated disorders complaining of dizziness: A prospective randomized study comparing three exercise programs
	989	T. Troianello, K. Yancosek and P. C. Rhee	2019	Unilateral hand training on functional performance in patients with upper extremity trauma
	990	Z. Trost, D. Van Ryckeghem, W. Scott, A. Guck and T. Vervoort	2016	The Effect of Perceived Injustice on Appraisals of Physical Activity: An Examination of the Mediating Role of Attention Bias to Pain in a Chronic Low Back Pain Sample
	991	C.-Y. Tsai, L. A. Rice, C. Hoelmer, M. L. Boninger and A. M. Koontz	2013	Basic psychometric properties of the transfer assessment instrument (version 3.0)
	992	F. Tuncay, P. Borman, B. Taşer, İ. Ünlü and E. Samim	2015	Role of electrical stimulation added to conventional therapy in patients with idiopathic facial (Bell) palsy
	993	R. Tutzschke, C. Anders, C. Borys, S. Nodop, O. Rößler, B. Strauß and H. C. Scholle	2014	[Evaluation of the German new back school: muscular physiological characteristics]
	994	J. Twyford and J. Lusher	2016	Determinants of exercise intention and behaviour among individuals diagnosed with schizophrenia
	995	J. Úbeda-Colomer, K. A. Martin Ginis, J. Monforte, V. Pérez-Samaniego and J. Devís-Devís	2019	Predicting physical activity in university students with disabilities: The role of social ecological barriers in the theory of planned behaviour
	996	J. Úbeda-Colomer, J. Monforte and J. Devís-Devís	2019	Physical activity of university students with disabilities: accomplishment of recommendations and differences by age, sex, disability and weight status
	997	J. Úbeda-Colomer, C. Peiró-Velert and J. Devís-Devís	2018	[Validation of a short Spanish version of the instrument Barriers to Physical Activity Questionnaire for People with Mobility Impairments.]
	998	S. Usgu, H. Akbey, B. F. Kocyigit, A. Akyol and Y. Yakut	2022	Comparison of the effectiveness of a structured exercise program on nonspecific neck pain in string and woodwind players
	999	W. Valdés, G. Díaz-Perera and T. M. Espinosa	2015	Early Signs of Atherogenesis in Adolescents in a Havana Family Medicine Catchment Area
	1000	M. Valentín-Gudiol, K. Mattern-Baxter, M. Girabent-Farrés, C. Bagur-Calafat, M. Hadders-Algra and R. M. Angulo-Barroso	2017	Treadmill interventions in children under six years of age at risk of neuromotor delay
	1001	M. Van Reijen, I. Vriend, V. Zuidema, W. van Mechelen and E. A. Verhagen	2017	The "Strengthen your ankle" program to prevent recurrent injuries: A randomized controlled trial aimed at long-term effectiveness
	1002	W. M. J. van Rooij, R. Senden, I. C. Heyligers, P. M. A. H. Cuppen, W. L. W. van Hemert and B. Grimm	2015	Physical functioning of low back pain patients: perceived physical functioning and functional capacity, but not physical activity is affected
	1003	L. Van Wely, A. C. Balemans, J. G. Becher and A. J. Dallmeijer	2014	Physical activity stimulation program for children with cerebral palsy did not improve physical activity: a randomised trial
	1004	L. Van Wely, A. C. Balemans, J. G. Becher and A. J. Dallmeijer	2014	The effectiveness of a physical activity stimulation programme for children with cerebral palsy on social participation, self-perception and quality of life: a randomized controlled trial
	1005	L. M. Vaughn, E. Wagner and F. Jacquez	2013	A review of community-based participatory research in child health
	1006	D. Veneri, M. Gannotti, M. Bertucco and S. E. Fournier Hillman	2018	Using the International Classification of Functioning, Disability, and Health Model to Gain Perspective of the Benefits of Yoga in Stroke, Multiple Sclerosis, and Children to Inform Practice for Children with Cerebral Palsy: A Meta-Analysis
	1007	J. Venugopalan, C. Cheng, T. H. Stokes and M. D. Wang	2013	Kinect-based rehabilitation system for patients with traumatic brain injury
	1008	B. P. Verhofste, D. J. Hedequist, C. M. Birch, E. S. Rademacher, M. P. Glotzbecker, M. R. Proctor and Y.-M. Yen	2021	Operative Treatment of Cervical Spine Injuries Sustained in Youth Sports
	1009	A. Verrotti, A. Di Fonzo, L. Penta, S. Agostinelli and P. Parisi	2014	Obesity and headache/migraine: the importance of weight reduction through lifestyle modifications
	1010	C. Vert, M. Nieuwenhuijsen, M. Gascon, J. Grellier, L. E. Fleming, M. P. White and D. Rojas-Rueda	2019	Health Benefits of Physical Activity Related to an Urban Riverside Regeneration
	1011	R. Vining, A. Minkalis, C. R. Long, L. Corber, C. Franklin, M. R. Gudavalli, T. Xia and C. M. Goertz	2018	Assessment of chiropractic care on strength, balance, and endurance in active-duty U.S. military personnel with low back pain: a protocol for a randomized controlled trial
	1012	S. Visram	2017	Impact and acceptability of lay health trainer-led lifestyle interventions delivered in primary care: a mixed method study
	1013	K. Wacker, L. Tanner, J. Ovans, J. Mason and L. Gilchrist	2017	Improving Functional Mobility in Children and Adolescents Undergoing Treatment for Non-Central Nervous System Cancers: A Systematic Review
	1014	B. B. Wageck, M. de Noronha, A. D. Lopes, R. A. da Cunha, R. H. Takahashi and L. O. P. Costa	2013	Cross-cultural adaptation and measurement properties of the Brazilian Portuguese Version of the Victorian Institute of Sport Assessment-Patella (VISA-P) scale
	1015	T. Wahls, M. O. Scott, Z. Alshare, L. Rubenstein, W. Darling, L. Carr, K. Smith, C. A. Chenard, N. LaRocca and L. Snetselaar	2018	Dietary approaches to treat MS-related fatigue: comparing the modified Paleolithic (Wahls Elimination) and low saturated fat (Swank) diets on perceived fatigue in persons with relapsing-remitting multiple sclerosis: study protocol for a randomized controlled trial
	1016	H. Wajswelner, B. Metcalf and K. Bennell	2012	Clinical pilates versus general exercise for chronic low back pain: randomized trial
	1017	G. Waldman, C.-Y. Yang, Y. Ren, L. Liu, X. Guo, R. L. Harvey, E. J. Roth and L.-Q. Zhang	2013	Effects of robot-guided passive stretching and active movement training of ankle and mobility impairments in stroke
	1018	S. F. Walsh and M. G. Scharf	2014	Effects of a recreational ice skating program on the functional mobility of a child with cerebral palsy
	1019	H. Walter, F. Sadeque-Iqbal, R. Ulysse, D. Castillo, A. Fitzpatrick and J. Singleton	2015	The effectiveness of school-based family asthma educational programs on the quality of life and number of asthma exacerbations of children aged five to 18 years diagnosed with asthma: a systematic review protocol
	1020	D. M. Walton, D. Krebs, D. Moulden, P. Wade, L. Levesque, J. Elliott and J. C. MacDermid	2016	The Traumatic Injuries Distress Scale: A New Tool That Quantifies Distress and Has Predictive Validity With Patient-Reported Outcomes
	1021	X.-Q. Wang, Y.-L. Pi, P.-J. Chen, B.-L. Chen, L.-C. Liang, X. Li, X. Wang and J. Zhang	2014	Whole body vibration exercise for chronic low back pain: study protocol for a single-blind randomized controlled trial
	1022	J. Warnink-Kavelaars, A. Beelen, T. M. H. J. Goedhart, L. E. de Koning, F. Nollet, M. W. Alsem, L. A. Menke and R. H. H. Engelbert	2019	Marfan syndrome in adolescence: adolescents' perspectives on (physical) functioning, disability, contextual factors and support needs
	1023	J. G. Wasser, D. C. Herman, M. Horodyski, J. L. Zaremski, B. Tripp, P. Page, K. R. Vincent and H. K. Vincent	2017	Exercise intervention for unilateral amputees with low back pain: study protocol for a randomised, controlled trial
	1024	C. A. Wassinger, D. Rich, N. Cameron, S. Clark, S. Davenport, M. Lingelbach, A. Smith, G. D. Baxter and J. Davidson	2016	Cervical & thoracic manipulations: Acute effects upon pain pressure threshold and self-reported pain in experimentally induced shoulder pain
	1025	G. I. Watson, S. C. Karnovsky, D. S. Levine and M. C. Drakos	2019	Surgical Treatment for Stenosing Peroneal Tenosynovitis
	1026	N. Watson, T. Haines, P. Tran and J. L. Keating	2018	A Comparison of the Effect of One, Three, or Six Weeks of Immobilization on Function and Pain After Open Reduction and Internal Fixation of Distal Radial Fractures in Adults: A Randomized Controlled Trial
	1027	F. M. Wekesah, L. Nyanjau, J. Kibachio, M. K. Mutua, S. F. Mohamed, D. E. Grobbee, K. Klipstein-Grobusch, C. Ngaruiya, T. N. Haregu, G. Asiki and C. K. Kyobutungi	2018	Individual and household level factors associated with presence of multiple non-communicable disease risk factors in Kenyan adults
	1028	M. W. Werneke, S. Edmond, M. Young, D. Grigsby, B. McClenahan and T. McGill	2018	Directional preference and functional outcomes among subjects classified at high psychosocial risk using STarT
	1029	C. R. West, B. J. Taylor, I. G. Campbell and L. M. Romer	2014	Effects of inspiratory muscle training on exercise responses in Paralympic athletes with cervical spinal cord injury
	1030	A. G. Wheaton, T. J. Cunningham, E. S. Ford and J. B. Croft	2015	Employment and activity limitations among adults with chronic obstructive pulmonary disease--United States, 2013
	1031	G. A. Whittaker, S. E. Munteanu, H. B. Menz, J. M. Gerrard, A. Elzarka and K. B. Landorf	2019	Effectiveness of Foot Orthoses Versus Corticosteroid Injection for Plantar Heel Pain: The SOOTHE Randomized Clinical Trial
	1032	T. Wiangkham, J. Duda, M. S. Haque, J. Price and A. Rushton	2016	Acute Whiplash Injury Study (AWIS): a protocol for a cluster randomised pilot and feasibility trial of an Active Behavioural Physiotherapy Intervention in an insurance private setting
	1033	L. Wiart, J. Darrah, M. Kelly and D. Legg	2015	Community fitness programs: what is available for children and youth with motor disabilities and what do parents want?
	1034	G. Williams, L. Ada, L. Hassett, M. E. Morris, R. Clark, A. L. Bryant and J. Olver	2016	Ballistic strength training compared with usual care for improving mobility following traumatic brain injury: protocol for a randomised, controlled trial
	1035	C. E. Willis, S. Reid, C. Elliott, A. Nyquist, R. Jahnsen, M. Rosenberg and S. Girdler	2019	'It's important that we learn too': Empowering parents to facilitate participation in physical activity for children and youth with disabilities
	1036	J. Wilroy and E. Hibberd	2018	Evaluation of a Shoulder Injury Prevention Program in Wheelchair Basketball
	1037	P. J. Wilson, M. J. Connick, I. M. Dutia, E. M. Beckman, A. Macaro and S. M. Tweedy	2021	Does sports-specific training improve measures of impairment developed for para sport classification? A multiple-baseline, single-case experiment
	1038	S. Winter	2015	Effectiveness of targeted home-based hip exercises in individuals with non-specific chronic or recurrent low back pain with reduced hip mobility: A randomised trial
	1039	P. K. S. Wong	2022	Study Protocol for a Randomized Controlled Trial Evaluating the Effectiveness of a Group-Based Self-Determination Enhancement Intervention for Adults with Mild Intellectual Disability and Their Caregivers
	1040	P. Worsley, M. Warner, S. Mottram, S. Gadola, H. E. J. Veeger, H. Hermens, D. Morrissey, P. Little, C. Cooper, A. Carr and M. Stokes	2013	Motor control retraining exercises for shoulder impingement: effects on function, muscle activation, and biomechanics in young adults
	1041	M. S. H. Wortman, J. C. van der Wouden, J. P. C. Grutters, B. Visser, W. J. J. Assendelft, H. E. van der Horst and T. C. Olde Hartman	2019	Psychosomatic therapy for patients frequently attending primary care with medically unexplained symptoms, the CORPUS trial: study protocol for a randomised controlled trial
	1042	M. Wright, D. Twose and J. W. Gorter	2021	Scootering for Children and Youth Is More Than Fun: Exploration of a Feasible Approach to Improve Function and Fitness
	1043	M. Wu, E. T. Zheng, M. E. Anderson, P. E. Miller, S. A. Spencer and B. E. Heyworth	2021	Surgical Treatment of Solitary Periarticular Osteochondromas About the Knee in Pediatric and Adolescent Patients: Complications and Functional Outcomes
	1044	W. Xu, C. Li and L. Wang	2020	Physical Activity of Children and Adolescents with Hearing Impairments: A Systematic Review
	1045	Y. Xu, X. Li, Z. Sun, Y. Song, J. S. Baker and Y. Gu	2021	Adjusted Indirect and Mixed Comparisons of Interventions for the Patient-Reported Outcomes Measures (PROMs) of Disabled Adults: A Systematic Review and Network Meta-Analysis
	1046	Y. Xu, S. Lin, C. Jiang, X. Ye, J. Tao, S. Wilfried, A. W. K. Wong, L. Chen and S. Yang	2018	Synergistic effect of acupuncture and mirror therapy on post-stroke upper limb dysfunction: a study protocol for a randomized controlled trial
	1047	C.-Y. Yang, Y.-A. Tsai, P.-K. Wu, S.-Y. Ho, C.-Y. Chou and S.-F. Huang	2021	Pilates-based core exercise improves health-related quality of life in people living with chronic low back pain: A pilot study
	1048	Q. Yang, S. Yu, J. Wang, C. Zheng, X. Liang, D. Yu and X. Chen	2021	Effects of Baduanjin on patients with chronic nonspecific low back pain: A randomized controlled trial
	1049	T.-T. Yeh, C.-Y. Wu, Y.-W. Hsieh, K.-C. Chang, L.-C. Lee, J.-W. Hung, K.-C. Lin, C.-H. Teng and Y.-H. Liao	2017	Synergistic effects of aerobic exercise and cognitive training on cognition, physiological markers, daily function, and quality of life in stroke survivors with cognitive decline: study protocol for a randomized controlled trial
	1050	H. Yesil, S. Hepguler, U. Dundar, S. Taravati and B. Isleten	2018	Does the Use of Electrotherapies Increase the Effectiveness of Neck Stabilization Exercises for Improving Pain, Disability, Mood, and Quality of Life in Chronic Neck Pain?: A Randomized, Controlled, Single-Blind Study
	1051	V. Yildiz Kabak, F. Ipek, S. Unal, S. Atasavun Uysal and T. Duger	2021	An evaluation of participation restrictions and associated factors via the ICF-CY framework in children with acute lymphoblastic leukemia receiving maintenance chemotherapy
	1052	T. I. Yildiz, E. Turgut and I. Duzgun	2018	Neck and Scapula-Focused Exercise Training on Patients With Nonspecific Neck Pain: A Randomized Controlled Trial
	1053	M. Yilmaz, D. Tarakci and E. Tarakci	2020	Comparison of high-intensity laser therapy and combination of ultrasound treatment and transcutaneous nerve stimulation on cervical pain associated with cervical disc herniation: A randomized trial
	1054	B. H. K. Yip, X. Li, C. H. Y. Leung, T. Gao, V. C. H. Chung, F. W. P. Yu, T. P. Lam, J. C. Y. Cheng and S. Y. S. Wong	2018	Trial Protocol: The use of mindfulness-based intervention for improving bracing compliance for adolescent idiopathic scoliosis patients: protocol for a randomised, controlled trial
	1055	S. Yoshinaga, T. Shiomitsu, M. Kamohara, Y. Fujii, E. Chosa and K. Tsuruta	2019	Lifestyle-related signs of locomotive syndrome in the general Japanese population: A cross-sectional study
	1056	H.-J. Young, M. L. Erickson, K. B. Johnson, M. A. Johnson and K. K. McCully	2015	A wellness program for individuals with disabilities: Using a student wellness coach approach
	1057	I. A. Young, F. Pozzi, J. Dunning, R. Linkonis and L. A. Michener	2019	Immediate and Short-term Effects of Thoracic Spine Manipulation in Patients With Cervical Radiculopathy: A Randomized Controlled Trial
	1058	A. S. A. Youssef, N. Xia, S. T. E. Emara, I. M. Moustafa and X. Huang	2019	Addition of a new three-dimensional adjustable cervical thoracic orthosis to a multi-modal program in the treatment of nonspecific neck pain: study protocol for a randomised pilot trial
	1059	H. Yu, P. Côté, D. Southerst, J. J. Wong, S. Varatharajan, H. M. Shearer, D. P. Gross, G. M. van der Velde, L. J. Carroll, S. A. Mior, A. Ameis, C. L. Jacobs and A. L. Taylor-Vaisey	2016	Does structured patient education improve the recovery and clinical outcomes of patients with neck pain? A systematic review from the Ontario Protocol for Traffic Injury Management (OPTIMa) Collaboration
	1060	S. Yu, Y. Gao, A. Wang, Y. Sun, J. Wang, H. H. M. Kwok, S. Wu, C. K. Lam, E. D. Tao, J. J. Jiao, S. S. M. Fong, Y. Xie, D. Zhang and J. S. Baker	2022	Effectiveness of an adapted physical activity intervention for weight management in adolescents with intellectual disability: A randomized controlled trial
	1061	K. M. Zackowski, J. I. Wang, J. McGready, P. A. Calabresi and S. D. Newsome	2015	Quantitative sensory and motor measures detect change overtime and correlate with walking speed in individuals with multiple sclerosis
	1062	K. A. Zapata, S. S. Wang-Price and D. J. Sucato	2017	Six-Month Follow-up of Supervised Spinal Stabilization Exercises for Low Back Pain in Adolescent Idiopathic Scoliosis
	1063	Y. Zhang, L. Wan and X. Wang	2014	The effect of health education in patients with chronic low back pain
	1064	G. P. Zipp and S. Winning	2012	Effects of constraint-induced movement therapy on gait, balance, and functional locomotor mobility
	1065	R. Zwerenz, K. Gerzymisch, J. Edinger, M. Holme, R. J. Knickenberg, S. Spörl-Dönch, U. Kiwus and M. E. Beutel	2013	Evaluation of an internet-based aftercare program to improve vocational reintegration after inpatient medical rehabilitation: study protocol for a cluster-randomized controlled trial
	1066	E.-A. Abdelghaffar, E. K. Hicham, B. Siham, E. F. Samira and E. A. Youness	2019	Perspectives of adolescents, parents, and teachers on barriers and facilitators of physical activity among school-age adolescents: a qualitative analysis
	1067	D. Adams, L. Silliman-French and D. Myers	2021	The Impact of Three Instructional Conditions on Overhand Throwing Performance for Boys with Autism Spectrum Disorder
	1068	S. Afanasiev, T. Maykova, V. Kashuba, I. O. N. Carp, A. Afanasieva and S. Futornyi	2018	Ways of improving the efficiency of physical rehabilitation means for patients with generative-distrophic diseases of adolescents
	1069	R. Aiello	2012	Students' Rights and a Response to Legislation
	1070	M. Akkerman, L. J. Mouton, S. de Groot, A. S. Niemeijer, S. M. H. J. Scholten-Jaegers, M. E. van Baar, M. M. Stoop, L. H. V. van der Woude and M. K. Nieuwenhuis	2021	Predictability of exercise capacity following pediatric burns: a preliminary investigation
	1071	R. M. Alwhaibi and H. M. Aldugahishem	2019	Factors affecting participation in physical activities in Saudi children with Down syndrome: mothers' perspectives
	1072	M. Andrews, D. M. Bolt, M. Braun and R. E. Benedict	2013	Measuring Exertion During Caregiving of Children and Young Adults with Cerebral Palsy Who Require Assistance for Mobility and Self-Care
	1073	O. Antoanela	2015	ASPECTS OF COORDINATION IN MENTALLY RETARDED ADULTS
	1074	K. Arbour-Nicitopoulos, C. Shirazipour, M. Sweatman and R. Seaman	2017	The Secret of S.M.I.L.E.: Best Practices for Delivering Adapted Physical Activity Programming
	1075	K. P. Arbour-Nicitopoulos, N. Bruno, K. Orr, R. O'Rourke, V. Wright, R. Renwick, K. Bobbie and J. Noronha	2022	Quality of Participation Experiences in Special Olympics Sports Programs
	1076	K. P. Arbour-Nicitopoulos, V. Grassmann, K. Orr, A. C. McPherson, G. E. Faulkner and F. V. Wright	2018	A Scoping Review of Inclusive Out-of-School Time Physical Activity Programs for Children and Youth With Physical Disabilities
	1077	K. P. Arbour-Nicitopoulos, S. Moore, R. Sharma and K. A. Martin Ginis	2021	Movement Behaviours And Guideline Adherence During The Covid-19 Pandemic For Canadian Children And Youth With Disabilities
	1078	S. Arfa, P. K. Solvang, B. Berg and R. Jahnsen	2022	Participation in a rehabilitation program based on adapted physical activities in Norway: a qualitative study of experiences of immigrant parents and their children with disabilities
	1079	C. N. Armitano, E. D. Clapham, L. S. Lamont and J. G. Audette	2015	BENEFITS OF SURFING FOR CHILDREN WITH DISABILITIES: A PILOT STUDY
	1080	E. L. Armstrong, S. Spencer, M. J. Kentish, S. A. Horan, C. P. Carty and R. N. Boyd	2019	Efficacy of cycling interventions to improve function in children and adolescents with cerebral palsy: a systematic review and meta-analysis
	1081	M. Armstrong, C. Morris, M. Tarrant, C. Abraham and M. C. Horton	2017	Rasch analysis of the Chedoke–McMaster Attitudes towards Children with Handicaps scale
	1082	K. Aronson-Ensign, P. C. Favazza, M. V. Stalega, M. M. Ostrosky, Y. Hsiu-wen, Y. Akamoglu and W. C. Cheung	2018	CHAMPPS: Filling the Preschool Curriculum Gap
	1083	R. Arsic, S. Svetlana and K. Jasmina	2012	Sports Activities as a Factor in Socialization of Deaf Students
	1084	B.-J. Atchison and D. L. Goodwin	2019	My Child May Be Ready, but I Am Not: Parents' Experiences of Their Children's Transition to Inclusive Fitness Settings
	1085	E. D. Atilgan and A. Tuncer	2021	The effects of breathing exercises in mothers of children with special health care needs:A randomized controlled trial
	1086	M. K. Au, W. M. Chan, L. Lee, T. M. K. Chen, R. M. W. Chau and M. Y. C. Pang	2014	Core stability exercise is as effective as task-oriented motor training in improving motor proficiency in children with developmental coordination disorder: a randomized controlled pilot study
	1087	U. Aurora	2013	Contributions to the psychomotor development of children with motor disabilities from the perspective of their social integration through adapted physical activities
	1088	S. Aytur, P. J. Craig, M. Frye, M. Bonica, S. Rainer, L. Hapke and M. McGilvray	2018	Through the Lens of a Camera: Exploring the Meaning of Competitive Sport Participation Among Youth Athletes with Disabilities
	1089	M. Bader	2012	Le traitement des enfants et des adolescents sportifs ayant un trouble du déficit d'attentionhyperactivité (TDA-H)
	1090	P. E. Baksjøberget, A. Nyquist, T. Moser and R. Jahnsen	2017	Having Fun and Staying Active! Children with Disabilities and Participation in Physical Activity: A Follow-Up Study
	1091	T. A. Bania, K. J. Dodd, R. J. Baker, H. K. Graham and N. F. Taylor	2016	The effects of progressive resistance training on daily physical activity in young people with cerebral palsy: a randomised controlled trial
	1092	M. C. Barria, C. M. Barria, R. G. Hormazabal, F. Caamaño, B. Carter-Thullier, R. O. Nahuelcura, C. H. Mosqueira and J. F. Filho	2018	Assessment of nutritional status and cardiometabolic risk using anthropometric health variables in Chilean schoolchildren with diverse disabilities
	1093	K. Barton	2014	Inclusion Support Gets Online
	1094	R. Bassett-Gunter, S. Tanna, K. Arbour-Nicitopoulos, R. E. Rhodes and J. Leo	2020	Understanding Parent Support for Physical Activity among Parents of Children and Youth with Disabilities: A Behaviour Change Theory Perspective
	1095	G. Bedell, W. Coster, M. Law, K. Liljenquist, Y.-C. Kao, R. Teplicky, D. Anaby and M. A. Khetani	2013	Community Participation, Supports, and Barriers of School-Age Children With and Without Disabilities
	1096	L. A. Bedini and A. Thomas	2012	Bridge II Sports: A Model of Meaningful Activity through Community-Based Adapted Sports
	1097	A. Bell, K. Palace, M. Allen and R. Nelson	2016	Using Martial Arts to Address Social and Behavioral Functioning in Children and Adolescents With Autism Spectrum Disorder
	1098	J. Bellamy	2015	Feasibility of a group-based school exercise intervention for children with intellectual disabilities
	1099	E. Belley-Ranger, H. Carbonneau, R. Roult, I. Brunet, M.-M. Duquette and E. Nauroy	2016	Determinants Of Participation In Sport And Physical Activity For Students With Disabilities According To Teachers And School-Based Practitioners Specialized In Recreational And Competitive Physical Activity
	1100	C. D. Bhutia, U. S. Nair and J. Surujlal	2015	Effect of physical exercise programme on gross motor function of children with cerebral palsy
	1101	M. Bittner, B. Lavay, R. Rozenek and B. R. Rigby	2021	Measuring Physical Activity Levels During instructional Settings for Children with Autism Spectrum Disorder
	1102	K. F. Bjornson, C. Zhou, R. D. Stevenson and D. Christakis	2014	Relation of Stride Activity and Participation in Mobility-Based Life Habits Among Children With Cerebral Palsy
	1103	A. Black, R. Costello, A. Craft and W. Katene	2015	‘It’s all about developing the whole child’: An examination of the ‘legacy’ benefits of Youth Sport Trust’s school-based inclusion initiatives
	1104	J. Boyer, B. Dascombe, N. Eather, S. Kennedy, A. Leahy, D. Lubans, N. Shields, J. Smith and M. Thomas	2021	Feasibility of a teacher facilitated physical activity intervention for adolescents with disability: Findings from the Burn 2 Learn adapted pilot study
	1105	L. Boylan-Pett	2014	'It's the Running That Did It'
	1106	E. Bragg and L. Pritchard-Wiart	2019	Wheelchair Physical Activities and Sports for Children and Adolescents: A Scoping Review
	1107	M. B. Brandão, M. C. Mancini, C. L. Ferre, P. R. P. Figueiredo, R. H. S. Oliveira, S. C. Gonçalves, M. C. S. Dias and A. M. Gordon	2018	Does Dosage Matter? A Pilot Study of Hand-Arm Bimanual Intensive Training (HABIT) Dose and Dosing Schedule in Children with Unilateral Cerebral Palsy
	1108	C. M. Breslin, M. E. Rudisill and D. D. Wadsworth	2015	Heart Rate Profiles of Children With and Without Autism Spectrum Disorder in Response to Physical Play: A Preliminary Investigation
	1109	A. Brian, M. Grenier, L. J. Lieberman, C. Egan and S. Taunton	2017	50 Million Strong for All: Universally Designing CSPAPs to Align with APE Best Practices
	1110	A. Brian, S. T. Miedema, J. L. Johnson and I. Chica	2021	A Comparison of the Fundamental Motor Skills of Preschool-Aged Children With and Without Visual Impairments
	1111	A. Brian, S. Taunton, C. Shortt, A. Pennell and R. Sacko	2019	Predictors of Physical Activity for Preschool Children With and Without Disabilities From Socioeconomically Disadvantaged Settings
	1112	K. Brooker, K. van Dooren, L. McPherson, N. Lennox and R. Ware	2015	Systematic Review of Interventions Aiming to Improve Involvement in Physical Activity Among Adults With Intellectual Disability
	1113	M. A. Bruce, B. M. Beech, D. M. Griffith, R. J. Thorpe Jr and R. J. Thorpe, Jr.	2015	Weight Status and Blood Pressure among Adolescent African American Males: The Jackson Heart KIDS Pilot Study
	1114	L. K. Brunton, P. G. McPhee and J. W. Gorter	2021	Self-reported factors contributing to fatigue and its management in adolescents and adults with cerebral palsy
	1115	C. L. Bryan, S. K. Sims, D. L. Dunaway and D. J. Hester	2019	Become a Champion for Healthy, Active Schools
	1116	D. M. Buchner	2014	The Development and Content of the 2008 Physical Activity Guidelines for Americans
	1117	P. Bukhala and E. Mogaka	2015	DETERMINANTS OF PHYSICAL ACTIVITY PARTICIPATION AMONG ADOLESCENTS WITH DISABILITIES IN KAKAMEGA COUNTY, KENYA
	1118	E. Burhaein, D. T. P. Phytanza and N. Demirci	2020	The development and validation of a revised Friendship Activity Scale and Adjective Checklist for use in the Indonesian Unified Sports program
	1119	J. Butchart, R. Harrison, J. Ritchie, F. Martí, C. McCarthy, S. Knight and A. Scheinberg	2021	Child and parent perceptions of acceptability and therapeutic value of a socially assistive robot used during pediatric rehabilitation
	1120	J. W. T. Byrd	2014	Femoroacetabular Impingement in Athletes: Current Concepts
	1121	S. Calder, R. Ward, M. Jones, J. Johnston and M. Claessen	2018	The uses of outcome measures within multidisciplinary early childhood intervention services: a systematic review
	1122	C. Camden, G. Pratte, F. Fallon, M. Couture, J. Berbari and M. Tousignant	2020	Diversity of practices in telerehabilitation for children with disabilities and effective intervention characteristics: results from a systematic review
	1123	T. O. Carmen, P. Larisa and T. A. Consuela	2018	USING KINESIOTHERAPY PROGRAMS IN CHILDREN WITH DOWN SYNDROME
	1124	A. F. Casey, X. Wang and K. Osterling	2012	Test-Retest Reliability of the 6-Minute Walk Test in Individuals With Down Syndrome
	1125	M. Cauderay and F. Cachat	2015	Analysis of exercise training for treating obesity in children and adolescents: a review of recent programs
	1126	L. Cavanaugh, S. Rademacher, J. Rademacher and R. Simons	2013	Planning and Implementing a Surf Camp for Students With Autism Spectrum Disorder
	1127	O. O. Charles and N. K. Chinaza	2018	Barriers and Facilitators of Physical Activity Participation Among Youth with Visual and Hearing Impairments in Nigeria: A Qualitative Study
	1128	C. Chiao-Nan, H. Ai-Wen, L. Shang-Ying and L. Yu-Chieh	2014	Initiation of Movement and Energy Expenditure in Children With Developmental Delay: A Case-Control Study
	1129	M. Chinapaw, L. Buffart, W. Mechelen, G. Schep, N. Aaronson, W. Harten, M. Stuiver, M. Kersten, F. Nollet, G. Kaspers, E. Dulmen-den Broeder, J. Huisman, T. Takken, M. Tulder and J. Brug	2012	Alpe d'HuZes Cancer Rehabilitation (A-CaRe) Research: Four Randomized Controlled Exercise Trials and Economic Evaluations in Cancer Patients and Survivors
	1130	C. Christensen, A. Landsettle, S. Antoszewski, B. B. Ballard, H. Carey and L. Pax Lowes	2013	Conservative Management of Congenital Muscular Torticollis: An Evidence-Based Algorithm and Preliminary Treatment Parameter Recommendations
	1131	N. Chrysagis, E. K. Skordilis and D. Koutsouki	2014	Validity and Clinical Utility of Functional Assessments in Children With Cerebral Palsy
	1132	C. R. Chu, B. D. Beynnon, J. L. Dragoo, G. S. Fleisig, J. M. Hart, M. Khazzam, K. M. Marberry and B. J. Nelson	2012	The Feasibility of Randomized Controlled Trials for Early Arthritis Therapies (EARTH) Involving Acute Anterior Cruciate Ligament Tear Cohorts
	1133	E. D. Clapham, C. N. Armitano, L. S. Lamont and J. G. Audette	2014	The Ocean as a Unique Therapeutic Environment: Developing a Surfing Program
	1134	E. D. Clapham, S. Minsuk, L. S. Lamont and C. Armitano	2018	A Case Report Illustrating the Implementation of a Therapeutic Surfing Intervention for an Adolescent with Autism
	1135	A. R. Clarke	2013	A HISTORIC PUSH ACROSS AMERICA
	1136	M. L. Clarke, E. D. Clapham and S. Minsuk	2020	Sailing as Therapy: Adapted Sailing on Children with Disabilities
	1137	K. Colley, M. J. B. Currie and K. N. Irvine	2019	Then and Now: Examining Older People's Engagement in Outdoor Recreation Across the Life Course
	1138	L. Columna	2017	SYRACUSE UNIVERSITY FIT FAMILIES PROGRAM: PHYSICAL ACTIVITY PROGRAM FOR FAMILIES OF CHILDREN WITH VISUAL IMPAIRMENTS
	1139	L. Columna, S. R. Dillon, M. Dolphin, D. A. Streete, S. R. Hodge, B. Myers, M. L. Norris, L. McCabe, T. V. Barreira and K. S. Heffernan	2019	Physical activity participation among families of children with visual impairments and blindness
	1140	L. Columna, D. A. Streete, S. R. Hodge, S. R. Dillon, B. Myers, M. L. Norris, T. V. Barreira and K. S. Heffernan	2018	Parents' Beliefs About Physical Activity for Their Children With Visual Impairments
	1141	L. Columna, D. A. Streete, S. Rocco-Dillon, S. R. Hodge, L. Prieto, B. Myers, T. V. Barreira and K. S. Heffernan	2020	Parents' intentions toward including their children with visual impairments in physical activities
	1142	H. Concepcion	2017	Video Game Therapy as an Intervention for Children With Disabilities Literature Review and Program Protocol
	1143	U. ConstanŢA and T. Silvia	2015	STUDY REGARDING THE SOCIAL DIFFICULTIES FELT BY THE FAMILY OF THE CHILD WITH TYPE 1 DIABETES MELLITUS
	1144	M. D. Crăciun and N. Midrigan	2020	EFFECTIVENESS OF PHYSICAL THERAPY INTERVENTIONS FOR CHILDREN WITH CEREBRAL PALSY
	1145	P. J. Craig, B. Barcelona, S. Aytur, J. Amato and S. J. Young	2019	Using Inclusive Sport for Social Change in Malawi, Africa
	1146	S. Crawford, R. O'Reilly and N. Flanagan	2012	EXAMING CURRENT PROVISION, PRACTICE AND EXPERIENCE OF INITIAL TEACHER TRAINING PROVIDERS IN IRELAND PREPARING PRE SERVICE TEACHERS FOR THE INCLUSION OF STUDENTS WITH SPECIAL EDUCATION NEEDS IN PHYSICAL EDUCATION CLASSES. / UNTERSUCHUNG DES AKTUELLEN ANGEBOTS, DER PRAXIS UND DER ERFAHRUNG DER LEHRERINNENAUSBILDENDEN IN IR LAND, DIE DIE ZUKÜNFTIGEN LEHRPERSONEN FÜR DIE INKLUSION VON SCHÜLER/INNEN M…
	1147	M. H. D’Eloia and P. Price	2018	Sense of belonging: is inclusion the answer?
	1148	K. M. S. Damen, T. Takken, J. F. d. Groot, F. J. G. Backx, B. Radder, I. C. P. M. Roos and M. A. T. Bloemen	2020	6-Minute Push Test in Youth Who Have Spina Bifida and Who Self-Propel a Wheelchair: Reliability and Physiologic Response
	1149	W. Dandan, Z. Lei and W. Xueping	2021	Sedentary And Physical Activity Patterns In Children With Intellectual Disabilities: Differences Between Levels Of Intellectual Disability
	1150	T. Davis, L. Columna, A. L. Abdo, N. Russo, K. Toole and M. L. Norris	2017	SENSORY MOTOR ACTIVITIES TRAINING FOR FAMILIES OF CHILDREN WITH AUTISM SPECTRUM DISORDERS
	1151	D. De Vries, T. Beck, B. Stacey, K. Winslow and K. Meines	2015	Music as a Therapeutic Intervention with Autism: A Systematic Review of the Literature
	1152	C. Di Virgilio	2015	Star Athlete & Mentor
	1153	M. Dinold	2015	INCLUSIVE PE: THE ROLE AND KNOWLEDGE OF SCHOOL PRINCIPALS
	1154	T. T. G. Draghi, J. L. Cavalcante Neto and E. Tudella	2021	Evaluation of motor performance of Brazilian children with Developmental Coordination Disorder through the Movement Assessment Battery for Children and the Körperkoordinationstest Für Kinder
	1155	K. Dragotta, B. Jang, B. Quinzi, A. Bosco and D. Clewley	2019	Physical therapy management of pediatric and adolescent neck pain: a call to action
	1156	L. Draudvilienė, S. Sosunkevič, L. Daniusevičiūtė-Brazaitė, A. Burkauskienė and J. Draudvila	2020	The Benefit Assessment of the Physiotherapy Sessions for Children with Autism Spectrum Disorder
	1157	O. B. Dursun, S. E. Erhan, E. Ö. Ibi, I. S. Esin, S. Kele, A. Şirinkan, Ö. Yörük, E. Acar and N. E. Beyhun	2015	The effect of ice skating on psychological well-being and sleep quality of children with visual or hearing impairment
	1158	S. M. El-Shamy and A. A. Mohamed Abdelaal	2016	WalkAide Efficacy on Gait and Energy Expenditure in Children with Hemiplegic Cerebral Palsy
	1159	A. L. Y. Elsissy	2013	EFFECTS OF UNIFIED SPORTS PROGRAM ON ATHLETE SELF- CONCEPT
	1160	T. Emami Kashfi, M. Sohrabi, A. Saberi Kakhki, A. Mashhadi and M. Jabbari Nooghabi	2019	Effects of a Motor Intervention Program on Motor Skills and Executive Functions in Children With Learning Disabilities
	1161	P. Esposito, D. J. Jackson, K. M. Casebolt and Z. McClain	2014	DIGEST
	1162	A. B. Evans, J. L. Bright and L. J. Brown	2015	Non-disabled secondary school children's lived experiences of a wheelchair basketball programme delivered in the East of England
	1163	H. FatİH and G. Catalin	2020	RECREATION AND PHYSICAL ACTIVITY OF YOUNG GIRLS WITH INTELLECTUAL DISABILITY
	1164	P. C. Favazza, G. N. Siperstein, S. A. Zeisel, S. L. Odom, J. H. Sideris and A. L. Moskowitz	2013	Young Athletes Program: Impact on Motor Development
	1165	G. D. Ferguson, N. Naidoo and B. C. M. Smits-Engelsman	2015	Health Promotion in a Low-income Primary School: Children with and Without DCD Benefit, but Differently
	1166	P. Ferlic, P. Sadoghi, G. Singer, T. Kraus and R. Eberl	2014	Treatment for ischial tuberosity avulsion fractures in adolescent athletes
	1167	Y. Fernandez, J. Ziviani, M. Cuskelly, R. Colquhoun and F. Jones	2018	Participation in Community Leisure Programs: Experiences and Perspectives of Children with Developmental Difficulties and Their Parents
	1168	J. FernÁNdez-Gavira, Á. Huete-GarcÍA and L. Velez-ColÓN	2017	Vulnerable groups at risk for sport and social exclusion
	1169	K. E. Finn, Z. Yan and K. J. McInnis	2018	Promoting Physical Activity and Science Learning in an Outdoor Education Program
	1170	J. T. Foley, S. Santarossa, D. W. Tindall and L. J. Lieberman	2020	The Impact of a Summer Sports Camp for Children with Visual Impairments on the Self-Efficacy of Physical Education Pre-Service Teachers: A Pilot Study
	1171	E. G. Fotiadou, K. H. Neofotistou, P. F. Giagazoglou and V. K. Tsimaras	2017	THE EFFECT OF A PSYCHOMOTOR EDUCATION PROGRAM ON THE STATIC BALANCE OF CHILDREN WITH INTELLECTUAL DISABILITY
	1172	M. A. Fragala-Pinkham, A. L. Ball and L. M. Jeffries	2021	Efficacy of Lower Extremity Cycling Interventions for Youth with Intellectual Disabilities: A Systematic Review
	1173	R. O. N. French, C. Sanborn, N. Dimarco and T. L. Stephens	2016	CHILDHOOD OBESITY: CLASSIFICATION AS AN IDEA DISABILITY
	1174	D. Frumberg, A. Gerk, P. Autruong, K. Flynn, P. Zhaoxing and F. Chang	2019	Adaptive Skiing/Snowboarding Affects the Quality of Life of Children With Disabilities
	1175	F. Ganz, N. Hammam and L. Pritchard	2021	Sedentary behavior and children with physical disabilities: a scoping review
	1176	L. M. García López and D. Kirk	2022	Empowering children from socially vulnerable backgrounds through the use of roles in sport education
	1177	A. GeambaŞU	2018	ELEMENTS OF SOMATIC-FUNCTION AL REEDUCATION OF CHILDREN WITH VISUAL IMPAIRMENT THROUGH MOTION GAMES
	1178	T. Geanina and T. Stefan	2019	Occupational therapy in the complex treatment of clients with cerebral palsy
	1179	N. Gibson	2021	Critically appraised paper: A program of functional electrical stimulation cycling, goal-directed training and adapted cycling improves gross motor function in children with cerebral palsy [commentary]
	1180	B. T. Gillick, T. Feyma, J. Menk, M. Usset, A. Vaith, T. J. Wood, R. Worthington and L. E. Krach	2015	Safety and Feasibility of Transcranial Direct Current Stimulation in Pediatric Hemiparesis: Randomized Controlled Preliminary Study
	1181	T. D. GÖNÜL, L. I. Ekrem, I. C. HalİL and S. Kabak	2017	HEADMASTER AND TEACHER OPINIONS FOR SPECIAL OLYMPICS YOUNG ATHLETES PROGRAM
	1182	N. González-Gálvez, R. Vaquero-Cristóbal and P. J. Marcos-Pardo	2020	Effect of Pilates Method on muscular trunk endurance and hamstring extensibility in adolescents during twelve weeks training and detraining
	1183	D. L. Goodwin and A. Ebert	2018	Physical Activity for Disabled Youth: Hidden Parental Labor
	1184	J. W. Gorter, B. E. Galuppi, R. Gulko, M. Wright and E. Godkin	2017	Consensus Planning Toward a Community-Based Approach to Promote Physical Activity in Youth with Cerebral Palsy
	1185	K. Gossett and C. A. Tingstrom	2017	COMMUNITY-BASED ADAPTIVE RECREATION: USING AN INDOOR WATER PARK FOR ADAPTED KAYAKING
	1186	K. Gossett and C. A. Tingstrom	2017	COMMUNITY-BASED ADAPTIVE RECREATION: USING AN INDOOR WATER PARK FOR ADAPTED KAYAKING
	1187	J. Güeita-Rodríguez, F. García-Muro, B. Cano-Díez, Á. L. Rodríguez-Fernández, J. Lambeck and D. Palacios-Ceña	2017	Identification of intervention categories for aquatic physical therapy in pediatrics using the International Classification of Functioning, Disability and Health-Children and Youth: a global expert survey
	1188	E. Guillamó, Á. Cobo-Calvo, G. R. Oviedo, N. Travier, J. Álamo, O. A. Niño-Mendez, A. Martínez-Yelamos, S. Martínez-Yelamos and C. Javierre	2018	Feasibility and Effects of Structured Physical Exercise Interventions in Adults with Relapsing-Remitting Multiple Sclerosis: A Pilot Study
	1189	J. F. Hafer, M. S. Miller, J. A. Kent and K. A. Boyer	2019	The Roles of Sex and Physical Activity in Gait and Knee Extensor Function With Age
	1190	J. P. Handrakis, K. Friel, F. Hoeffner, O. Akinkunle, V. Genova, E. Isakov, J. Mathew and F. Vitulli	2012	Key Characteristics of Low Back Pain and Disability in College-Aged Adults: A Pilot Study
	1191	W. Harvey, S. Wilkinson, C. Pressé, R. Joober and N. Grizenko	2014	Children say the darndest things: physical activity and children with attention-deficit hyperactivity disorder
	1192	D. Hassan, S. Dowling, R. McConkey and S. Menke	2012	The inclusion of people with intellectual disabilities in team sports: lessons from the Youth Unified Sports programme of Special Olympics
	1193	R. E. Hasson, D. R. Brown, J. Dorn, L. Barkley, C. Torgan, M. Whitt-Glover, B. Ainsworth and N. Keith	2017	Achieving Equity in Physical Activity Participation: ACSM Experience and Next Steps
	1194	S. Heasley	2017	STUDY: EXERCISE MAY CUT BEHAVIOR ISSUES IN HALF
	1195	S. Heidari, A. Daneshfar, A. Abasskhanian, M. Sheikh and B. S. Shaw	2021	OBSERVATIONAL PRACTICE INTERVENTION FOR IMPROVING VISUAL SEARCH BEHAVIOUR, QUIET EYE AND MOTOR PERFORMANCE IN CHILDREN WITH AUTISM SPECTRUM DISORDER
	1196	K. Higashino, K. Sairyo, S. Katoh, S. Takao, H. Kosaka and N. Yasui	2012	Long-Term Outcomes of Lumbar Posterior Apophyseal End-Plate Lesions in Children and Adolescents
	1197	K. Holland and J. A. Haegele	2019	Walking with Purpose: Creating a Fitness Walking Program for Self-contained Physical Education Classes
	1198	M. Homayounnia Firoozjah, M. Sheikh, R. Hemayattalab and S. Shahrbanian	2019	The influence of environment potentiality (affordances) on motor development in 6–9 years old children with intellectual disability
	1199	C. Hunter, D. Maciver, S. Howden, K. Forsyth, A. Adamson and L. Bremner	2013	Identification of a common language describing paediatric physiotherapy practice for children with additional support needs, to support communication with those outside the physiotherapy profession
	1200	Y. Hutzler, S. Meier, S. Reuker and M. Zitomer	2019	Attitudes and self-efficacy of physical education teachers toward inclusion of children with disabilities: a narrative review of international literature
	1201	J. Hynes	2021	Creating an Inclusive CrossFit Environment for Children with Developmental Disabilities
	1202	E. L. İLhan, H. Kirimoglu and G. FİLazoglu Cokluk	2013	THE EFFECT OF SPECIAL PHYSICAL EDUCATION AND SPORTS PROGRAM ON THE QUALITY OF LIFE OF THE CHILDREN WITH MENTAL RETARDATION
	1203	S. G. IonuȚ and G. LuminiȚA	2020	RESEARCH ON THE OPTIMIZATION OF THE CURRICULAR REPERTOIRE FOR CHILDREN WITH INTELLECTUAL DISABILITIES THROUGH THE IMPLEMENTATION OF TRAINING PROGRAMS WITH MULTIMEDIA SUPPORT
	1204	G. L. Iverson, P. B. Gerrard, J. E. Atkins, R. Zafonte and P. D. Berkner	2014	COMORBIDITIES AND PRESEASON IMPACT DATA IN ADOLESCENT ATHLETES WITH MIGRAINE HISTORIES
	1205	M. Iverson, A. V. Ng, A. F. Yan, K. Zvara, M. Bonk, D. Falk-Palec, C. Sylla, M. Strickland, R. Preston and D. W. Braza	2021	Navigator Role for Promoting Adaptive Sports and Recreation Participation in Individuals With Disabilities
	1206	E. A. Jaarsma and B. Smith	2018	Promoting physical activity for disabled people who are ready to become physically active: A systematic review
	1207	D. J. Jackson, K. M. Casebolt, Z. McClain, D. W. Tindall and K. Stanton Nichols	2013	DIGEST
	1208	Y. U. Jie, C. H. P. Sit, C. M. Capio, A. Burnett, A. S. C. Ha and W. Y. J. Huang	2015	PHYSICAL SELF-CONCEPT DOES MATTER TO CHILDREN WITH DEVELOPMENTAL COORDINATION DISORDER IN DEVELOPING FUNDAMENTAL MOVEMENT SKILLS
	1209	L. Jihyun and J. A. Haegele	2015	A CROSS-DISCIPLINARY COMPARISON OF PUBLISHED ARTICLES: ADAPTED PHYSICAL ACTIVITY AND SPECIAL EDUCATION
	1210	L. Jihyun, T. H. Stewart and E. A. Siebert	2021	A University-Based Exercise Program for Postsecondary Transition Students with Disabilities
	1211	M. Johnson	2013	Investigating the Relationship of Nutrition- and Exercise-Compromising Health Impairments With Autism Spectrum Disorders Among Children With Special Health Care Needs
	1212	K. I. M. Junhyoung, K. I. M. Yongseop, J. Piatt and J. I. Minjoon	2021	PERSPECTIVES OF PARENTS ON HEALTH BENEFITS ASSOCIATED WITH TAEKWONDO FOR ADOLESCENTS AND YOUNG ADULTS WITH INTELLECTUAL AND DEVELOPMENTAL DISABILITY
	1213	S. Kahlon, K. Brubacher-Cressman, E. Caron, K. Ramonov, R. Taubman, K. Berg, F. V. Wright and A. J. Hilderley	2019	Opening the Door to Physical Activity for Children With Cerebral Palsy: Experiences of Participants in the BeFAST or BeSTRONG Program
	1214	S. Kalibala, K. Schenk, D. Weiss and L. Elson	2012	Examining dimensions of vulnerability among children in Uganda
	1215	P. S. Kanagasabai, H. Mulligan, L. A. Hale and B. Mirfin-Veitch	2018	“<italic>I do like the activities which I can do</italic>…” Leisure participation experiences of children with movement impairments
	1216	N. J. Kapsal, T. Dicke, A. J. S. Morin, D. Vasconcellos, C. Maïano, J. Lee and C. Lonsdale	2019	Effects of Physical Activity on the Physical and Psychosocial Health of Youth With Intellectual Disabilities: A Systematic Review and Meta-Analysis
	1217	B. Kārkliņa, M. Declerck and D. J. Daly	2013	Quantification of Aquatic Interventions in Children With Disabilities: A Systematic Literature Review
	1218	E. Kemeny and R. Arnhold	2012	I Can Do It, You Can Do It: Collaborative Practices For Enhancing Physical Activity
	1219	K. Khayambashi, A. Fallah, A. Movahedi, J. Bagwell and C. Powers	2014	Posterolateral Hip Muscle Strengthening Versus Quadriceps Strengthening for Patellofemoral Pain: A Comparative Control Trial
	1220	T. Kim, J. Lee, S. Oh, S. Kim and B. Yoon	2020	Effectiveness of Simulated Horseback Riding for Patients With Chronic Low Back Pain: A Randomized Controlled Trial
	1221	G. King, P. Rigby and L. Avery	2016	Revised Measure of Environmental Qualities of Activity Settings (MEQAS) for youth leisure and life skills activity settings
	1222	M. C. Kirkland, K. P. Wadden and M. Ploughman	2022	Bipedal hopping as a new measure to detect subtle sensorimotor impairment in people with multiple sclerosis
	1223	M. Knoll and F. Fediuk	2012	PHYSICAL EDUCATION FOR CHILDREN AND YOUTH WITH DISABILITIES IN THE SPECIAL EDUCATION AND GENERAL SCHOOL SYSTEMS IN GERMANY. / SPORTUNTERRICHT FÜR KINDER UND JUGENDLICHE MIT BEHINDERUNG IM SONDERERZIEHUNGS- UND REGELSCHULSYSTEM IN DEUTSCHLAND
	1224	N. Kolehmainen, C. Ramsay, L. McKee, C. Missiuna, C. Owen and J. Francis	2015	Participation in Physical Play and Leisure in Children With Motor Impairments: Mixed-Methods Study to Generate Evidence for Developing an Intervention
	1225	Z. Kornatovska	2014	Physical therapy and health-social benefits of controlled physical activities in disability children. / Fizjoterapia i korzyści zdrowotno-społeczne kontrolowanej aktywności fi zycznej w niepełnosprawności u dzieci
	1226	Z. Kornatovská and A. Trajková	2012	AVAILABILITY, ORGANIZATION AND HEALTH-SOCIAL BENEFITS OF PHYSICAL ACTIVITIES IN DISABLED CHILDREN -- A COMPARATIVE STUDY OF 2 REGIONS IN BULGARIA AND THE CZECH REPUBLIC
	1227	E. M. W. Kotte, J. F. de Groot, A. M. F. Winkler, B. C. H. Huijgen and T. Takken	2014	Effects of the Fitkids Exercise Therapy Program on Health-Related Fitness, Walking Capacity, and Health-Related Quality of Life
	1228	K. F. Kozlowski, C. Lopata, J. P. Donnelly, M. L. Thomeer, J. D. Rodgers and C. Seymour	2021	Feasibility and Associated Physical Performance Outcomes of a High-Intensity Exercise Program for Children With Autism
	1229	E. Kraft, R. Leblanc and D. M. Culver	2019	Strategies for Teaching Children with Autism Spectrum Disorder in Recreational Aquatics Programs
	1230	L. Kristén, B. Klingvall and M. Ring	2022	The co-development of inclusive tools in physical education for pupils with and without disabilities
	1231	R. Kunstler, A. Thompson and E. Croke	2013	Inclusive Recreation for Transition-Age Youth: Promoting Self-Sufficiency, Community Inclusion, and Experiential Learning
	1232	G. Kuntze, C. Nesbitt, J. L. Whittaker, A. Nettel-Aguirre, C. Toomey, S. Esau, P. K. Doyle-Baker, J. Shank, J. Brooks, S. Benseler and C. A. Emery	2018	Exercise Therapy in Juvenile Idiopathic Arthritis: A Systematic Review and Meta-Analysis
	1233	B. Lai, E. Lee, M. Wagatsuma, G. Frey, H. Stanish, T. Jung and J. H. Rimmer	2020	Research Trends and Recommendations for Physical Activity Interventions Among Children and Youth With Disabilities: A Review of Reviews
	1234	K. Lauruschkus, E. Nordmark and I. Hallström	2017	Parents' experiences of participation in physical activities for children with cerebral palsy – protecting and pushing towards independence
	1235	L. M. Lawson, S. Munson and K. Hamner	2022	Virtual and Hybrid Health Promotion Program during the COVID-19 Pandemic
	1236	O. Lazarieva, O. Kushchenko, R. Muszkieta and W. Zukow	2018	Development of everyday occupations of children with cerebral palsy using occupational therapy and physical therapy
	1237	D. Lee, R. Psotta and M. Vagaja	2016	Motor skills interventions in children with developmental coordination disorder: A review study
	1238	A. V. I. Lehrman	2015	PARALYMPIC YOUTH DEVELOPMENT PROGRAM (BUDDING ATHLETES)
	1239	Z. Lei, W. Dandan and W. Xueping	2021	Relationship Between Fundamental Movement Skills And Physical Activity In Children With Intellectual Disabilities: Differences Among Disability Levels
	1240	H. R. Leite, A. C. R. Camargos, V. A. Mendonça, A. C. R. Lacerda, B. A. Soares and V. C. Oliveira	2019	Current evidence does not support whole body vibration in clinical practice in children and adolescents with disabilities: a systematic review of randomized controlled trial
	1241	J. A. Leo, G. Faulkner, Z. Volfson, R. Bassett-Gunter and K. Arbour-Nicitopoulos	2018	Physical Activity Preferences, Attitudes, and Behaviour of Children and Youth With Physical Disabilities
	1242	M. Lepore-Stevens, D. Adams, M. Lepore and E. A. Foster	2021	Camp Abilities: Accessibility and Virtual Summer Camps
	1243	L. J. Lieberman, J. A. Haegele and M. Lepore	2014	CAMP ABILITIES
	1244	L. J. Lieberman, M. Lepore, M. Lepore-Stevens and L. Ball	2019	Physical Education for Children with Visual Impairment or Blindness
	1245	C. Lillo-Navarro, F. Medina-Mirapeix, P. Escolar-Reina, J. Montilla-Herrador, F. Gomez-Arnaldos and S. L. Oliveira-Sousa	2015	Parents of children with physical disabilities perceive that characteristics of home exercise programs and physiotherapists’ teaching styles influence adherence: a qualitative study
	1246	L. Litchke and C. Finley	2019	Social-Emotional Benefits of Drumtastic Ability Beats® Dyadic Partnership between a College Veteran with PTSD and an Elementary Student in a Special Education Setting
	1247	K. Lobenius-Palmér, B. Sjöqvist, A. Hurtig-Wennlöf and L.-O. Lundqvist	2018	Accelerometer-Assessed Physical Activity and Sedentary Time in Youth With Disabilities
	1248	Y. Lu, X. Feng and G. M. Roswal	2019	China Research Center on Sports for People with Disabilities
	1249	M. D. Lucas	2017	HOW TO DEVELOP MODIFIED SPORTS PROGRAMS FOR CHILDREN WITH DISABILITIES IN SMALL TOWN AMERICA
	1250	J. K. Luiselli, N. G. Duncan, P. Keary, E. G. Nelson, R. E. Parenteau and K. E. Woods	2013	Behavioral Coaching of Track Athletes With Developmental Disabilities: Evaluation of Sprint Performance During Training and Special Olympics Competition
	1251	A. M. Piovesana, S. Ross, O. Lloyd, K. Whittingham, J. Ziviani, R. S. Ware and R. N. Boyd	2017	Randomized controlled trial of a web-based multi-modal therapy program for executive functioning in children and adolescents with unilateral cerebral palsy
	1252	J. MacDonald	2015	Q&A
	1253	J. P. MacDonald, P. A. d'Hemecourt and L. J. Micheli	2016	The Reliability and Validity of a Pediatric Back Outcome Measure
	1254	M. Macdonald, N. M. Cook and D. Ulrich	2015	TEACHING TWO-WHEELED BICYCLE RIDING TO CHILDREN WITH AUTISM AT HOME USING BEHAVIOR MANAGEMENT STRATEGIES
	1255	G. Marchand and S. Healy	2019	Implementation of Project CHASE (Children with Autism Supported to Exercise): A Facebook-Delivered, Parent-Mediated Physical Activity Intervention
	1256	J. J. Martin, D. R. Shapiro and E. Prokesova	2013	PREDICTORS OF PHYSICAL ACTIVITY AMONG CZECH AND AMERICAN CHILDREN WITH HEARING IMPAIRMENT
	1257	M. Martin, C. Forsythe and S. Famiglietti	2021	Celebrating Diversity, Equity, and Inclusion: A Disability Awareness Event for Girl Scouts
	1258	T. Martin and G. Fehlner	2018	INCLUDING STUDENTS WITH WHEELCHAIRS IN YOUR GENERAL PHYSICAL EDUCATION PROGRAM
	1259	M. Martz	2012	The Miracle of THERAPEUTIC RIDING
	1260	K. Mattern-Baxter	2021	Analysis of a Group-Based Treadmill Program for Children with Neuromotor Delay Who Are Pre-Ambulatory
	1261	K. Mattern-Baxter, J. Looper, C. Zhou and K. Bjornson	2020	Low-Intensity vs High-Intensity Home-Based Treadmill Training and Walking Attainment in Young Children With Spastic Diplegic Cerebral Palsy
	1262	K. Mattern-Baxter, S. McNeil and J. K. Mansoor	2013	Effects of Home-Based Locomotor Treadmill Training on Gross Motor Function in Young Children With Cerebral Palsy: A Quasi-Randomized Controlled Trial
	1263	T. May, E. S. Chan, E. Lindor, J. McGinley, H. Skouteris, D. Austin, J. McGillivray and N. J. Rinehart	2021	Physical, cognitive, psychological and social effects of dance in children with disabilities: systematic review and meta-analysis
	1264	T. May, C. Sivaratnam, K. Williams, J. McGillivray, A. Whitehouse and N. J. Rinehart	2019	'Everyone gets a kick': Coach characteristics and approaches to inclusion in an Australian Rules Football program for children
	1265	Z. McClain, E. A. Pitchford and D. W. Tindall	2019	Digest
	1266	C. McKay, M. Block and P. Jung Yeon	2015	The Impact of Paralympic School Day on Student Attitudes Toward Inclusion in Physical Education
	1267	C. McKay, J. Y. Park and M. Block	2018	Fidelity Criteria Development: Aligning Paralympic School Day With Contact Theory
	1268	J. McMahon, G.-E. Wiltshire, K. R. McGannon and C. Rayner	2020	Children with autism in a sport and physical activity context: a collaborative autoethnography by two parents outlining their experiences
	1269	A. C. McPherson, R. Keith and J. A. Swift	2014	Obesity prevention for children with physical disabilities: a scoping review of physical activity and nutrition interventions
	1270	R. S. Melo, A. R. Tavares-Netto, A. Delgado, C. C. Wiesiolek, K. M. Ferraz and R. B. Belian	2020	Does the practice of sports or recreational activities improve the balance and gait of children and adolescents with sensorineural hearing loss? A systematic review
	1271	T. M. Mendonça, M. T. Terreri, C. H. Silva, M. B. Neto, R. M. Pinto, J. Natour and C. A. Len	2013	Effects of Pilates Exercises on Health-Related Quality of Life in Individuals With Juvenile Idiopathic Arthritis
	1272	K. S. Menear and W. H. Neumeier	2015	Promoting Physical Activity for Students with Autism Spectrum Disorder: Barriers, Benefits, and Strategies for Success
	1273	D. Merrick, K. Hillman, A. Wilson, D. Labbé, A. Thompson and W. B. Mortenson	2021	All aboard: users' experiences of adapted paddling programs
	1274	F. Mersmann, T. Domroes, N. Pentidis, M. S. Tsai, S. Bohm, A. Schroll and A. Arampatzis	2021	Prevention of strain‐induced impairments of patellar tendon micromorphology in adolescent athletes
	1275	L. E. Meyer, B. Hoza, C. P. Martin, E. K. Shoulberg, C. L. Tompkins, M. Dennis and A. Krasner	2020	CATs to Kiddie CATS: Transforming an Elementary Physical Activity Curriculum for Preschoolers
	1276	E. Mikolajczyk and A. Jankowicz-Szymanska	2015	The effect of dual-task functional exercises on postural balance in adolescents with intellectual disability - a preliminary report
	1277	E. Milanese, R. McGrath and A. Crozier	2019	Developing Effective Coaching Strategies for Adolescents with Autism Spectrum Disorder in a School-Based Multi-Sport Program
	1278	A. Miranda Strapasson, K. V. Ono Fonseca, M. L. Tanure Alves, J. A. Haegele and E. Duarte	2019	Initiation of Para-Badminton through the "Shuttle Time" teaching program. / Iniciación de Para-Bádminton a través del programa de enseñanza "Shuttle Time"
	1279	R. Mirich, A. Kyvelidou and B. S. Greiner	2021	The Effects of Virtual Reality Based Rehabilitation on Upper Extremity Function in a Child with Cerebral Palsy: A Case Report
	1280	Y. Mishin, B. Hunt, K. Decker, M. Coley and R. Nelson	2015	Promoting Health through Biking Programs for Youth with Developmental Disabilities
	1281	E. Mogo, I. Badillo, A. Majnemer, K. Duckworth, S. Kennedy, V. Symington and K. Shikako-Thomas	2020	Using a rapid review process to engage stakeholders, inform policy and set priorities for promoting physical activity and leisure participation for children with disabilities in British Columbia
	1282	S. MolnÁR and B. Dobrotka	2014	SCHOOL OF BREAKFALLS
	1283	J. T. Molony Jr	2021	Telehealth Physical Therapy: More Than an Alternative to In Person Care of the Young Athlete
	1284	M. L. Moodie, J. K. Herbert, A. M. de Silva‐Sanigorski, H. M. Mavoa, C. L. Keating, R. C. Carter, E. Waters, L. Gibbs and B. A. Swinburn	2013	The cost-effectiveness of a successful community-based obesity prevention program: The be active eat well program
	1285	T. E. Moran, D. C. Gibbs and L. Mernin	2017	THE EMPOWERMENT MODEL: TURNING BARRIERS INTO POSSIBILITIES
	1286	C. Moraru, R. M. Hodorca and D. Vasilescu	2014	THE ROLE OF GYMNASTICS AND DANCE IN REHABILITATING MOTOR CAPACITIES IN CHILDREN WITH DOWN SYNDROME. / ROLUL GIMNASTICII ŞI DANSULUI ÎN REEDUCAREA CAPACITĂȚILOR MOTRICE LA COPIII CU SINDROM DOWN
	1287	A. Morris, C. Imms, C. Kerr and B. Adair	2019	Sustained participation in community-based physical activity by adolescents with cerebral palsy: a qualitative study
	1288	M. L. Morris, M. Baldeon and D. Scheuneman	2015	Developing and Sustaining an Inclusive Dance Program: Strategic Tools and Methods
	1289	M. K. Murray and J. Maxwell	2020	CONSIDERATION OF SPORT DEMANDS FOR AN 18-YEAR-OLD LACROSSE PLAYER WITH RECALCITRANT SYMPTOMATIC SPONDYLOLYSIS: A CASE REPORT
	1290	A. Myśliwiec and M. Damentko	2015	Global Initiative of the Special Olympics Movement for People with Intellectual Disabilities
	1291	S. Nalbant, D. Özer and G. Duyan	2019	An Institutional and Social Transformation Story: From Active Life Center to Inclusive Physical Activity Center
	1292	H. Nałęcz, A. Ostrowska-Tryzno and A. Pawlikowska - Piechotka	2019	THE SPORTS OR RECREATIONAL INFRASTRUCTURE OF SCHOOLS FOR PUPILS WITH DISABILITY
	1293	M. S. Nash and J. Kressler	2016	Model Programs to Address Obesity and Cardiometabolic Disease: Interventions for Suboptimal Nutrition and Sedentary Lifestyles
	1294	M. Nayak, K. Wills, M. Teychenne and V. Cleland	2021	Patterns and Predictors of Television Viewing and Computer Use Among Women Living in Socioeconomically Disadvantaged Neighborhoods: A Prospective Cohort Study
	1295	L. Ng, J. P. Cañeiro, A. Campbell, A. Smith, A. Burnett and P. O'Sullivan	2015	Cognitive functional approach to manage low back pain in male adolescent rowers: a randomised controlled trial
	1296	C. Nichols, M. E. Block, J. C. Bishop and B. McIntire	2019	Physical Activity for Young Adults with ASD: Barriers and Solutions for Caregivers
	1297	M. Nikolova and V. Treneva	2013	ADAPTED METHODOLOGY FOR BASIC TRAINING IN WATER SPORTS FOR CHILDREN WITH INTELLECTUAL DISABILITIES
	1298	J. Njelesani, K. Leckie, J. Drummond and D. Cameron	2015	Parental perceptions of barriers to physical activity in children with developmental disabilities living in Trinidad and Tobago
	1299	I. Obrusnikova, A. R. Cavalier, J. M. Bibik and K. Manley	2012	Integrating Therapy Dog Teams in a Physical Activity Program for Children with Autism Spectrum Disorders
	1300	C. Ocete, J. Pérez-Tejero, J. Coterón and R. Reina	2022	How do competitiveness and previous contact with people with disabilities impact on attitudes after an awareness intervention in physical education?
	1301	N. J. Ohrberg	2013	Autism Spectrum Disorder and Youth Sports: The Role of the Sports Manager and Coach
	1302	B. Oladunni, P. A. Lyoka and D. T. Goon	2015	Perceived motivational factors influencing students with disabilities towards sports participation in Amathole district, Eastern Cape Province, South Africa
	1303	J. E. Olsen, S. A. Ross, M. H. Foreman and J. R. Engsberg	2013	Changes in Muscle Activation Following Ankle Strength Training in Children with Spastic Cerebral Palsy: An Electromyography Feasibility Case Report
	1304	K. Orr, M. B. Evans, K. A. Tamminen and K. P. Arbour-Nicitopoulos	2021	Experiencing the Social Environment of a Canoe Kayak Club: A Case Study of a Special Olympics Program
	1305	K. Orr, K. A. Tamminen, M. B. Evans and K. P. Arbour-Nicitopoulos	2021	Social influences in recreational sport programs for emerging adults with a disability: A preliminary examination using a mixed methods approach
	1306	Ö. ÖZcan, H. Kul Karaalİ, D. Ilgin, Ö. S. GÜNdÜZ and B. Kara	2019	Effectiveness of motor imagery training on functionality and quality of life in chronic neck pain: a randomized controlled trial. / Kronik boyun ağrısında motor imgeleme eğitiminin fonksiyonellik ve yaşam kalitesi üzerine etkisi: randomize kontrollü çalışma
	1307	D. ÖZer and A. Aksoy	2016	DISABILITY SPORTS AND HEALTH; GAMES AND ACTIVITY MODIFICATIONS: ERASMUS INTENSIVE PROGRAM
	1308	D. ÖZer, M. Grenier, S. Nalbant and G. HatipoĞLu ÖZcan	2016	ACTIVE LIFE CENTER: A TURKISH MODEL FOR TEACHING STUDENTS WITH DISABILITIES
	1309	D. T. Page and B. J. Coetzee	2021	South African adolescents living with spina bifida: contributors and hindrances to well-being
	1310	C. Papaioannou, C. Evaggelinou, V. Barkoukis and M. Block	2013	DISABILITY AWARENESS PROGRAM IN A SUMMER CAMP
	1311	M. A. Papas, J. C. Trabulsi, M. Axe and J. H. Rimmer	2016	Predictors of Obesity in a US Sample of High School Adolescents With and Without Disabilities
	1312	A. Paravlic, M. Aleksandrovic, D. Zivkovic, D. Radovanovic, D. Madic, S. Djordjevic and A. Konicanin	2015	THE EFFECTS OF EXERCISE PROGRAMS ON VISUALLY IMPAIRED CHILDREN: A SYSTEMATIC REVIEW STUDY. / EFEKTI PROGRAMA VEŽBANJA KOD SLABOVIDE DECE: SISTEMATSKO PREGLEDNO ISTRAŽIVANJE
	1313	J. D. E. Parent-Nichols and D. D. D. H. S. Chamberlain	2022	Use of a Knee Orthosis to Advance Motor Control in a 3-Year-Old with Achondroplasia: A Case Report
	1314	R. M. Pastula, C. B. Stopka, A. T. Delisle and C. J. Hass	2012	EFFECT OF MODERATE-INTENSITY EXERCISE TRAINING ON THE COGNITIVE FUNCTION OF YOUNG ADULTS WITH INTELLECTUAL DISABILITIES
	1315	R. Patrick, J. McGinty, A. Lucado and B. Collier	2016	CHRONIC UCL INJURY: A MULTIMODAL APPROACH TO CORRECTING ALTERED MECHANICS AND IMPROVING HEALING IN A COLLEGE ATHLETE-A CASE REPORT
	1316	C. Patterson and S. Grosse	2013	Swimming for Individuals With Severe Multiple Impairments: A Fitness Imperative
	1317	K. Peltzer and S. Pengpid	2019	Prevalence, social and health correlates of insomnia among persons 15 years and older in Indonesia
	1318	U. C. Peplow and C. Carpenter	2013	Perceptions of Parents of Children with Cerebral Palsy About the Relevance of, and Adherence to, Exercise Programs: A Qualitative Study
	1319	J. Piatt, S. A. Bell, E. Rothwell and M. S. Wells	2014	Want Sport but Can't Find a Team
	1320	O. L. Piva da Cunha Furtado, K. Allums-Featherston, L. J. Lieberman and G. L. Gutierrez	2015	Physical Activity Interventions for Children and Youth With Visual Impairments
	1321	M. Płaszewskia, T. Kotwicki, W. Chwała, J. Terech and I. Cieśliński	2015	Study protocol and overview of the literature on long-term health and quality of life outcomes in patients treated in adolescence for scoliosis with therapeutic exercises
	1322	J. Price, K. N. Oriel, D. Burns, K. Fiedler, A. Kelley and K. Roca	2022	Parent Perceptions of an Early Participation Experience in Young Children with Disabilities: Aquatics vs Land
	1323	L. A. Prieto, J. A. Haegele and L. Columna	2020	Dance Programs for School-Age Individuals With Disabilities: A Systematic Review
	1324	A. B. Pritchard Orr, K. Keiver, C. P. Bertram and S. Clarren	2018	FAST Club: The Impact of a Physical Activity Intervention on Executive Function in Children With Fetal Alcohol Spectrum Disorder
	1325	M. Protic and H. VÁLkovÁ	2018	The relationship between executive functions and physical activity in children with an intellectual disability
	1326	E. Przysucha, C. Zerpa, T. McDougall and D. Kivi	2020	Effects of a 6-week Progressive and Combined Training Program on Strength and Cardiovascular Endurance in Young Adults with Moderate Intellectual Global Delay
	1327	L. T. Ptomey, D. K. Sullivan, J. Lee, J. R. Goetz, C. Gibson and J. E. Donnelly	2015	The Use of Technology for Delivering a Weight Loss Program for Adolescents with Intellectual and Developmental Disabilities
	1328	K. Pushkarenko, J. Causgrove Dunn and D. L. Goodwin	2021	Physical Literacy for Children Labeled With Autism Spectrum Disorder: Mothers' Experiences of Ableism, Exclusion, and Trauma
	1329	K. A. R. Richards, A. D. Eberline, S. Padaruth and T. J. Templin	2015	Experiential Learning Through a Physical Activity Program for Children With Disabilities
	1330	K. A. R. Richards, W. J. Wilson and L. J. Leverenz	2013	Developing Evidence-Based Outcomes in Service Learning Programs for Students With Disabilities
	1331	G. Radünz Kruger, J. Rodrigues Silveira and A. Carriconde Marques	2019	Motor skills of children with autism spectrum disorder. / Habilidades motoras de crianças com transtorno do espectro autista
	1332	S. Raharjo, A. R. I. Wibowo, O. Andiana, Ibrahim, R. Pelana, R. Susiono, Sujarwo, R. Antoni and E. F. Amalia	2021	Throw and catch the ball games for children with dyskinesia-type cerebral palsy to improve eye-hand coordination movements
	1333	A. Rahmat and D. Hasan	2013	The effect of core stabilization exercises on factors physical fitness to mental retardation
	1334	G. Regaieg, S. Sahli and G. Kermarrec	2021	Hybrid Program Based on Virtual and Real Games Increases Fundamental Movement Skills in Children With Intellectual Disability: A Quasi-Experimental Study
	1335	N. Reinders, P. Fletcher and P. Bryden	2015	Dreams Do Come True: The Creation and Growth of a Recreational Dance Program for Children and Young Adults with Additional Needs
	1336	V. Reinford	2021	Feet Meets through Virginia Special Olympics
	1337	D. Rėklaitienė, A. Gaižauskienė, V. Ostasevičienė and J. Požėrienė	2014	ASSESSMENT OF EMOTIONALAND BEHAVIOUR DISORDERS OF GIRLS LIVING IN RESTRICTED ENVIRONMENT AND INTERVENTION STRATEGIES THROUGH PHYSICAL ACTIVITY
	1338	K. A. R. Richards and W. J. Wilson	2020	Recruitment and initial socialization into adapted physical education teacher education
	1339	B. R. Rigby, A. R. Gloeckner, S. Sessums, B. A. Lanning and P. W. Grandjean	2017	Changes in Cardiorespiratory Responses and Kinematics With Hippotherapy in Youth With and Without Cerebral Palsy
	1340	B. Rodríguez-Romero, O. Bello, J. Vivas Costa and L. Carballo-Costa	2019	A Therapeutic Exercise Program Improves Pain and Physical Dimension of Health-Related Quality of Life in Young Adults: A Randomized Controlled Trial
	1341	T. M. Rommel and C. J. Anderson	2013	Benefits of Yoga as an Intervention for Those With Intellectual Disabilities
	1342	S. M. Ross, E. Smit, J. Yun, K. Bogart, B. Hatfield and S. W. Logan	2020	Updated National Estimates of Disparities in Physical Activity and Sports Participation Experienced by Children and Adolescents With Disabilities: NSCH 2016–2017
	1343	J. L. Rowland, L. A. Malone, C. M. Fidopiastis, S. Padalabalanarayanan, M. Thirumalai and J. H. Rimmer	2016	Perspectives on Active Video Gaming as a New Frontier in Accessible Physical Activity for Youth With Physical Disabilities
	1344	M. T. Rowland, M. H. Chaudhry and K. A. Caillouet	2019	Designing a physical activity program for children and youth with disabilities: Identifying values and behaviors for a person-centered approach: Editor: Kirk E. Mathias
	1345	D. A. Rubin, K. S. Wilson, D. J. Rose and M. Dumont-Driscoll	2019	Effectiveness of a Parent-led Physical Activity Intervention in Youth with Obesity
	1346	P. B. Rukavina and S. A. Doolittle	2016	Fostering Inclusion and Positive Physical Education Experiences for Overweight and Obese Students
	1347	M. Rutka, W. M. Adamczyk and P. Linek	2021	Effects of Physical Therapist Intervention on Pulmonary Function in Children With Cerebral Palsy: A Systematic Review and Meta-Analysis
	1348	J. M. Ryan, C. Forde, J. M. Hussey and J. Gormley	2015	Comparison of Patterns of Physical Activity and Sedentary Behavior Between Children With Cerebral Palsy and Children With Typical Development
	1349	J. Sakata, E. Nakamura, T. Suzuki, M. Suzukawa, A. Akaike, K. Shimizu and N. Hirose	2018	Efficacy of a Prevention Program for Medial Elbow Injuries in Youth Baseball Players
	1350	Y. Salem, S. J. Gropack, D. Coffin and E. M. Godwin	2012	Effectiveness of a low-cost virtual reality system for children with developmental delay: a preliminary randomised single-blind controlled trial
	1351	D. Saligari	2013	Hot Shots at Royal Far West
	1352	A. Samalot-Rivera, A. López-Alemán and V. Volmar	2015	Increasing Transition Opportunities for Youth with Disabilities: Steps to Follow in Program Selection
	1353	A. Samalot-Rivera and D. Porretta	2013	The influence of social skills instruction on sport and game related behaviours of students with emotional or behavioural disorders
	1354	R. Sandford, A. Beckett and R. Giulianotti	2022	Sport, disability and (inclusive) education: critical insights and understandings from the Playdagogy programme
	1355	S. Saxena and K. Shikako Thomas	2020	Physical literacy programs for children with disabilities: a realist review
	1356	M. Saxton	2018	Hard bodies: exploring historical and cultural factors in disabled people’s participation in exercise; applying critical disability theory
	1357	E. P. Schijven, D. H. G. Hulsmans, J. E. L. VanDerNagel, J. Lammers, R. Otten and E. A. P. Poelen	2021	The effectiveness of an indicated prevention programme for substance use in individuals with mild intellectual disabilities and borderline intellectual functioning: results of a quasi‐experimental study
	1358	V. Schöffl, I. Schöffl, S. Flohé, Y. El-Sheikh and C. Lutter	2022	Evaluation of a Diagnostic-Therapeutic Algorithm for Finger Epiphyseal Growth Plate Stress Injuries in Adolescent Climbers
	1359	C. Schranz, A. Kruse, T. Belohlavek, G. Steinwender, M. Tilp, T. Pieber and M. Svehlik	2018	Does Home-Based Progressive Resistance or High-Intensity Circuit Training Improve Strength, Function, Activity or Participation in Children With Cerebral Palsy?
	1360	N. Semal, I. Hrybovska, M. Pityn, O. Zdanova, L. Chekhovska, R. Hrybovskyy and U. Protsenko	2018	Improvement of educational and outreach activities to attract disabled to physical education and sports
	1361	R. Sgambelluri and M. Pistoni	2017	The podalic proprioception channel to increase motor skills in blind children: Operational applications
	1362	N. Shields	2016	Wait and see, heel raise and eccentric exercise may be equally effective treatments for children with calcaneal apophysitis
	1363	N. Shields, R. van den Bos, K. Buhlert-Smith, L. Prendergast and N. Taylor	2019	A community-based exercise program to increase participation in physical activities among youth with disability: a feasibility study
	1364	L. J. Shimmell, J. W. Gorter, D. Jackson, M. Wright and B. Galuppi	2013	'It's the Participation that Motivates Him': Physical Activity Experiences of Youth with Cerebral Palsy and Their Parents
	1365	C. H. P. Sit, Y. U. Jie, W. Y. J. Huang, T. L. McKenzie, E. Cerin and B. C. Chow	2015	SCHOOL-TIME PHYSICAL ACTIVITY AMONG CHILDREN WITH DIFFERENT TYPES OF DISABILITIES IN HONG KONG
	1366	C. H. P. Sit, T. L. McKenzie, E. Cerin, B. C. Chow, W. Y. Huang and Y. U. Jie	2017	Physical Activity and Sedentary Time among Children with Disabilities at School
	1367	C. Sjödahl Hammarlund, J. Lexell and C. Brogårdh	2021	Growing up with a disability following paralytic poliomyelitis: experiences from persons with late effects of polio
	1368	A. D. Sman, J. Raymond, K. M. Refshauge, M. P. Menezes, T. Walker, R. A. Ouvrier and J. Burns	2014	Randomised controlled trial protocol of foot and ankle exercise for children with Charcot-Marie-Tooth disease
	1369	A. J. Smith, P. B. O'Sullivan, D. Beales and L. Straker	2012	Back Pain Beliefs Are Related to the Impact of Low Back Pain in 17-Year-Olds
	1370	A. J. Spittle, J. L. McGinley, D. Thompson, R. Clark, T. L. FitzGerald, B. F. Mentiplay, K. J. Lee, J. E. Olsen, A. Burnett, K. Treyvaud, E. Josev, B. Alexander, C. E. Kelly, L. W. Doyle, P. J. Anderson and J. L. Y. Cheong	2016	Motor trajectories from birth to 5 years of children born at less than 30 weeks’ gestation: early predictors and functional implications. Protocol for a prospective cohort study
	1371	I. Sretenović, G. Nedović and S. Đorđević	2018	ASSESSMENT OF BALANCE IN YOUNGER SCHOOL AGE CHILDREN WITH INTELLECTUAL DISABILITY. / PROCENA RAVNOTEŽE KOD DECE SA INTELEKTUALNOM OMETENOŠĆU MLAĐEG ŠKOLSKOG UZRASTA
	1372	S. M. Srinivasan, L. S. Pescatello and A. N. Bhat	2014	Current Perspectives on Physical Activity and Exercise Recommendations for Children and Adolescents With Autism Spectrum Disorders
	1373	H. I. Stanish and V. A. Temple	2012	Exercise behaviours of youths with intellectual disability under two conditions in a community programme
	1374	Z. Stanišić, D. Berić, I. Bojić, M. Nurkić and M. Kocić	2012	THE EFFECTS OF SPECIALLY ADAPTED BASKETBALL TRAINING PROGRAM IN ADOLESCENTS WITH MENTAL RETARDATION: A PILOT STUDY
	1375	D. Štěrbová and M. Kudláček	2014	Deaf-blindness: Voices of mothers concerning leisure-time physical activity and coping with disability
	1376	S. J. Strath, K. A. Pfeiffer and M. C. Whitt-Glover	2012	Accelerometer Use with Children, Older Adults, and Adults with Functional Limitations
	1377	P. Straus	2016	A BIGGER WIN
	1378	F. Streckmann, M. Balke, G. Cavaletti, A. Toscanelli, W. Bloch, B. F. Décard, H. C. Lehmann and O. Faude	2022	Exercise and Neuropathy: Systematic Review with Meta-Analysis
	1379	A. Stuhl and H. Porter	2015	Riding the Waves: Therapeutic Surfing to Improve Social Skills for Children with Autism
	1380	T. Sukal-Moulton, T. Clancy, Z. Li-Qun and D. Gaebler-Spira	2014	Clinical Application of a Robotic Ankle Training Program for Cerebral Palsy Compared to the Research Laboratory Application: Does It Translate to Practice?
	1381	Sumaryanti, Tomoliyus and J. Ndayisenga	2019	Circuit Training Intervention for Adaptive Physical Activity to Improve Cardiorespiratory Fitness, Leg Muscle Strength Static and Balance of Intellectually Disabled Children
	1382	J. Suomi, R. Suomi, L. Hou and Z. Well	2014	BITS AND PIECES. SNAP GOES TO CHINA
	1383	A. Sylvestre, J. Brisson, C. Lepage, L. Nadeau and I. Deaudelin	2016	Social participation of children age 8–12 with SLI
	1384	Z. S. Szilard, Z. Nadasi and J. J. Martin	2012	Conductive Education Using Wii Sport for Individuals with Disabilities
	1385	S. Takahiro, S. R. Hodge, K. Casebolt and A. Samalot-Rivera	2015	Physical Education Teacher Candidates' Beliefs About Instructing Students With Disabilities in Adapted Aquatics
	1386	T. Takken	2017	Chronic Diseases, Exercise, and Physical Activity in Childhood: 2016 in Review
	1387	S. Tanna, K. Arbour-Nicitopoulos, R. E. Rhodes and R. Bassett-Gunter	2017	A pilot study exploring the use of a telephone-assisted planning intervention to promote parental support for physical activity among children and youth with disabilities
	1388	J. Taylor and Y. Joonkoo	2012	Factors Influencing Staff Inclusion of Youth with Disabilities in After-School Programs
	1389	I. Thwaites	2015	level water
	1390	D. Tindall, M. Culhane and J. Foley	2016	Pre-service teachers' self-efficacy towards children with disabilities: An Irish perspective
	1391	D. Tindall, W. MacDonald, E. Carroll and B. Moody	2015	Pre-service teachers’ attitudes towards children with disabilities: An Irish perspective
	1392	C. A. Tingstrom	2016	A UNIVERSITY-BASED ADAPTED PHYSICAL EDUCATION PROGRAM FOR HOMESCHOOLED CHILDREN WITH DISABILITIES
	1393	S. Titus Díerínger, C. E. McIntosh, A. D. Mahon, C. M. Pistor, B. J. Dykstra, J. M. Erichsen and D. E. McIntosh	2020	Physical Fitness and Fundamental Motor Skill Performance in Children with Autism Spectrum Disorder Attending A Summer Day Camp: A Pilot Study
	1394	Ş. Toma and G. Toma	2017	INTERDISCIPLINARY TREATMENT FROM CHILDREN WITH SPASTIC TETRAPARESIS. / ABORDĂRI TERAPEUTICE INTERDISCIPLINARE LA COPII CU TETRAPAREZA SPASTICĂ
	1395	R. Toovey	2022	Critically appraised paper: A task-specific sit-to-stand training program for children with cerebral palsy improves mobility and self-care function [commentary]
	1396	M. Torres and H. Turney	2013	TOPSoccer's Impact Washington Youth Soccer
	1397	C. V. A. Toscano, H. M. Carvalho and J. P. Ferreira	2018	Exercise Effects for Children With Autism Spectrum Disorder: Metabolic Health, Autistic Traits, and Quality of Life
	1398	M. Towns, S. Lindsay, K. Arbour-Nicitopoulos, A. Mansfield and F. V. Wright	2022	Balance confidence and physical activity participation of independently ambulatory youth with cerebral palsy: an exploration of youths' and parents' perspectives
	1399	K. M. Tveten, K. Arnevik and R. Jahnsen	2017	Goal-directed physical activities in group rehabilitation and impact on health-related quality of life and participation among young adults with physical disabilities – a qualitative study
	1400	K. Tyler, N. M. Cook and M. Macdonald	2014	PHYSICAL ACTIVITY AND CHILDREN WITH DISABILITIES
	1401	G. Tymeson	2013	Part II—What Parents Should Know and Do to Ensure Extracurricular Interscholastic Sport Opportunities for Their Children with Disabilities
	1402	N. Tzanetakos, M. Papastergiou, N. Vernadakis and P. Antoniou	2017	Utilizing physically interactive videogames for the balance training of adolescents with deafness within a physical education course
	1403	D. A. Ulrich and J. L. Hauck	2013	Programming Physical Activity in Young Infants At-Risk for Early Onset of Obesity
	1404	B. Valeria and M. Gheorghe	2015	POINTS OF VIEW OF THE ADULTS AS REGARDS THE BENEFITS OF PRACTISING DIFFERENT MOTOR ACTIVITIES BY DOWN'S SYNDROME PATIENTS
	1405	L. Van Wely, A. C. J. Balemans, J. G. Becher and A. J. Dallmeijer	2014	Physical activity stimulation program for children with cerebral palsy did not improve physical activity: a randomised trial
	1406	J. Vanhelst, J. Labreuche, L. BÉGhin, E. Drumez, P. S. Fardy, D. Chapelot, J. Mikulovic and Z. Ulmer	2017	PHYSICAL FITNESS REFERENCE STANDARDS IN FRENCH YOUTH: THE BOUGE PROGRAM
	1407	C. Vaughan, G. Gioia and M. Sady	2013	School problems following sports concussion. Which children are at greatest risk?
	1408	B. Vaughn	2012	Beyond Physical Education: Interscholastic Sports
	1409	D. Vinson, A. Brady, B. Moreland and N. Judge	2016	Exploring coach behaviours, session contexts and key stakeholder perceptions of non-linear coaching approaches in youth sport
	1410	T. Virgil, M. Ana-Maria and V. Cristina-Georgiana	2015	STUDY REGARDING SPEED DEVELOPMENT OF VISUALLY IMPAIRED PUPILS FROM 7TH AND 8TH GRADES USING DIFFERENTIATED INSTRUCTION
	1411	A. M. Vutan and C. Pantea	2020	Use of Trigger Points Therapy for cervical spondylarthrosis with aggravated symptoms of Varicella-Zoster virus infection - Case Report
	1412	Y. Wei-Ru "Andy, D. R. Shapiro and L. Chu-Min	2016	Parents Motivation for Participation in Physical Activity for Children with Impairments
	1413	J. Weihua and X. Jinghong	2021	IMPROVEMENT OF THE HEALTH OF PEOPLE WITH AUTISM SPECTRUM DISORDER BY EXERCISE. / MEJORA DE LA SALUD DE LAS PERSONAS CON TRASTORNO DEL ESPECTRO AUTISTA MEDIANTE EL EJERCICIO FÍSICO
	1414	Y. Wen, C. H. P. Sit, S. H. S. Wong and R. K. W. Sum	2021	THE ROLES OF PHYSICAL ACTIVITY IN MENTAL HEALTH AND COGNITIVE FUNCTION OF CHILDREN WITH INTELLECUTAL DISABILITIES: A SYSTEMATIC REVIEW AND META-ANALYSIS
	1415	L. White, Z. Volfson, G. Faulkner and K. Arbour-Nicitopoulos	2016	Reliability and Validity of Physical Activity Instruments Used in Children and Youth With Physical Disabilities: A Systematic Review
	1416	L. Wiart, J. Darrah, M. Kelly and D. Legg	2015	Community Fitness Programs: What Is Available for Children and Youth with Motor Disabilities and What Do Parents Want?
	1417	B. Wilhite, G. Biren and L. Spencer	2012	Fitness Intervention for Adults with Developmental Disabilities and their Caregivers
	1418	C. A. Williams and D. Stevens	2013	Physical activity and exercise training in young people with cystic fibrosis: Current recommendations and evidence
	1419	G. Williams, L. Ada, L. Hassett, M. E. Morris, R. Clark, A. L. Bryant and J. Olver	2016	Ballistic strength training compared with usual care for improving mobility following traumatic brain injury: protocol for a randomised, controlled trial
	1420	W. J. Wilson, J. A. Haegele, S. K. Holland and K. A. R. Richards	2021	Cocurricular Service-Learning Through a Camp for Athletes With Visual Impairments
	1421	M. Wouters, H. M. Evenhuis and T. I. M. Hilgenkamp	2020	Physical fitness of children and adolescents with moderate to severe intellectual disabilities
	1422	A. Wright, R. Roberts, G. Bowman and A. Crettenden	2019	Barriers and facilitators to physical activity participation for children with physical disability: comparing and contrasting the views of children, young people, and their clinicians
	1423	M. Wu, E. T. Zheng, M. E. Anderson, P. E. Miller, S. A. Spencer and B. E. Heyworth	2021	Surgical Treatment of Solitary Periarticular Osteochondromas About the Knee in Pediatric and Adolescent Patients: Complications and Functional Outcomes
	1424	W. Xueping, W. Dandan and Z. Lei	2021	Effects Of Physical Activity Intervention On Health-related Physical Fitness Of Boys With Moderate To Severe Intellectual Disabilities
	1425	M. Yanardag, H. Arikan, I. Yilmaz and F. Konukman	2013	PHYSICAL FITNESS LEVELS OF YOUNG ADULTS WITH AND WITHOUT INTELLECTUAL DISABILITY. / RAZINA TJELESNE PRIPREMLJENOSTI MLADIH ODRASLIH OSOBA S INTELEKTUALNIM POTEŠKOĆAMA I BEZ NJIH
	1426	P. Yasmeh, N. M. Mueske, S. Yasmeh, D. D. Ryan and T. A. L. Wren	2017	Walking activity during daily living in children with myelomeningocele
	1427	B. H. K. Yip, X. Li, C. H. Y. Leung, T. Gao, V. C. H. Chung, F. W. P. Yu, T. P. Lam, J. C. Y. Cheng and S. Y. S. Wong	2018	Trial Protocol: The use of mindfulness-based intervention for improving bracing compliance for adolescent idiopathic scoliosis patients: protocol for a randomised, controlled trial
	1428	L. E. E. Yongho, P. Gwi-Taek, C. H. U. Sung-Min and O. H. Jun-Tack	2015	THE EFFECTS OF A PARENT SUPPORTED PHYSICAL ACTIVITY (PA) PROGRAM ON PARENTS' PERCEPTIONS
	1429	A. Young, S. Healy, L. Silliman-French and A. Brian	2021	A Pilot Study of a Parent-Mediated, Web-Based Motor Skill Intervention for Children With Down Syndrome: Project SKIP
	1430	A. J. Young, L. Silliman-French and L. Crawford	2017	YOGA FOR YOUNG CHILDREN WITH DOWN SYNDROME
	1431	A. J. Young, L. Silliman-French and L. Crawford	2017	YOGA FOR YOUNG CHILDREN WITH DOWN SYNDROME
	1432	S. Young	2012	Recommendations for Teaching Physical Education to Students with EBDs
	1433	J. J. Yu, A. F. Burnett and C. H. Sit	2018	Motor Skill Interventions in Children With Developmental Coordination Disorder: A Systematic Review and Meta-Analysis
	1434	N. Yu Kostyunina, L. A. Latypova, N. N. Kalatskaya and M. I. Grudeva	2021	Students' physical and mental disorders: How to avoid victim behavior through exercise and sport
	1435	J. Yun and J. Beamer	2018	Promoting Physical Activity in Adapted Physical Education
	1436	A. Zacharias, T. Pizzari, A. I. Semciw, D. J. English, T. Kapakoulakis and R. A. Green	2019	Comparison of gluteus medius and minimus activity during gait in people with hip osteoarthritis and matched controls
	1437	D. Zoerink and D. Groff	2012	Demonstrating How Collaborative Practices Contribute to Meaningful Physical Activity
	1438	J. G. Zwicker, H. Rehal, S. Sodhi, M. Karkling, A. Paul, M. Hilliard and T. Jarus	2015	Effectiveness of a Summer Camp Intervention for Children with Developmental Coordination Disorder
	1439	E.-A. Abdelghaffar, E. K. Hicham, B. Siham, E. F. Samira and E. A. Youness	2019	Perspectives of adolescents, parents, and teachers on barriers and facilitators of physical activity among school-age adolescents: a qualitative analysis
	1440	A. Adaikina, P. L. Hofman and S. Gusso	2020	The effect of side-alternating vibration therapy on mobility and health outcomes in young children with mild to moderate cerebral palsy: design and rationale for the randomized controlled study
	1441	B. Adair, A. Ullenhag, D. Keen, M. Granlund and C. Imms	2015	The effect of interventions aimed at improving participation outcomes for children with disabilities: a systematic review
	1442	M. Ahmadi, M. O'Neil, M. Fragala-Pinkham, N. Lennon and S. Trost	2018	Machine learning algorithms for activity recognition in ambulant children and adolescents with cerebral palsy
	1443	B. Ahn, Y.-S. Joung, J.-Y. Kwon, D. I. Lee, S. Oh, B.-U. Kim, J. Y. Cha, J.-H. Kim, J. Y. Lee, H. Y. Shin and Y. S. Seo	2021	Effects of equine-assisted activities on attention and quality of life in children with cerebral palsy in a randomized trial: examining the comorbidity with attention-deficit/hyperactivity disorder
	1444	P. Aleksander-Szymanowicz, A. Marchewka, Z. Dabrowski, A. Teleglow, A. Bac and J. Glodzik	2014	The influence of moderate-intensity physical effort on peripheral blood in adults with Down syndrome - a pilot study
	1445	M. Alesi, G. Battaglia, A. Pepi, A. Bianco and A. Palma	2018	Gross motor proficiency and intellectual functioning: A comparison among children with Down syndrome, children with borderline intellectual functioning, and typically developing children
	1446	J. An, K. D. DuBose, J. T. Decker and L. E. Hatala	2019	A school-based mentoring program developing healthy behaviors of adolescents with intellectual and developmental disabilities: A pilot feasibility study
	1447	J. Andanson, F. Pourre, T. Maffre and J. P. Raynaud	2011	[Social skills training groups for children and adolescents with Asperger syndrome: A review]
	1448	R. M. Angulo-Barroso, C. W. Tiernan, L.-C. Chen, D. Ulrich and H. Neary	2010	Treadmill responses and physical activity levels of infants at risk for neuromotor delay
	1449	J. Armstrong, K. Paskal, C. Elliott, J. Wray, E. Davidson, J. Mizen and S. Girdler	2019	What makes playgroups therapeutic? A scoping review to identify the active ingredients of therapeutic and supported playgroups
	1450	K. A. Bailey, K. L. Gammage and C. van Ingen	2017	How do you define body image? Exploring conceptual gaps in understandings of body image at an exercise facility
	1451	P. E. Baksjøberget, A. Nyquist, T. Moser and R. Jahnsen	2017	Having Fun and Staying Active! Children with Disabilities and Participation in Physical Activity: A Follow-Up Study
	1452	S. Barak, M. Oz, N. Dagan and Y. Hutzler	2019	The Game of Life soccer program: Effect on skills, physical fitness and mobility in persons with intellectual disability and autism spectrum disorder
	1453	F. Baran, A. Aktop, D. Özer, S. Nalbant, E. Ağlamış, S. Barak and Y. Hutzler	2013	The effects of a Special Olympics Unified Sports Soccer training program on anthropometry, physical fitness and skilled performance in Special Olympics soccer athletes and non-disabled partners
	1454	C. Barkmann, E. Kuhlmann, L. Rosenboom, N. Wessolowski and M. Schulte-Markwort	2012	[Evaluation of the Marburg Spelling Training (MRT) in 2nd- and 3rd-grade students with spelling difficulties]
	1455	R. B. Barwick, M. D. Tillman, C. B. Stopka, K. Dipnarine, A. Delisle and M. Sayedul Huq	2012	Physical capacity and functional abilities improve in young adults with intellectual disabilities after functional training
	1456	R. L. Bassett-Gunter, R. J. Ruscitti, A. E. Latimer-Cheung and J. L. Fraser-Thomas	2017	Targeted physical activity messages for parents of children with disabilities: A qualitative investigation of parents' informational needs and preferences
	1457	M. R. Baumann, C. L. Gohm and B. L. Bonner	2011	Phased training for high-reliability occupations: live-fire exercises for civilian firefighters
	1458	N. Bedoin, A. M. Besombes, E. Escande, A. Dumont, P. Lalitte and B. Tillmann	2018	Boosting syntax training with temporally regular musical primes in children with cochlear implants
	1459	J. Bellamy, C. Broderick, L. L. Hardy, D. Simar, H. Puusepp-Benazzouz, N. Ong and N. Silove	2020	Feasibility of a school-based exercise intervention for children with intellectual disability to reduce cardio-metabolic risk
	1460	E. A. Bennett, R. P. Kolko, L. Chia, J. P. Elliott and M. A. Kalarchian	2017	Treatment of Obesity Among Youth With Intellectual and Developmental Disabilities: An Emerging Role for Telenursing
	1461	V. Benzing, N. Eggenberger, J. Spitzhüttl, V. Siegwart, M. Pastore-Wapp, C. Kiefer, N. Slavova, M. Grotzer, T. Heinks, M. Schmidt, A. Conzelmann, M. Steinlin, R. Everts and K. Leibundgut	2018	The Brainfit study: efficacy of cognitive training and exergaming in pediatric cancer survivors - a randomized controlled trial
	1462	H. Bergström, M. Hagströmer, J. Hagberg and L. S. Elinder	2013	A multi-component universal intervention to improve diet and physical activity among adults with intellectual disabilities in community residences: a cluster randomised controlled trial
	1463	N. Berktaş, M. Yanardağ, I. Yılmaz, Ö. Aras, F. Konukman and A. Boyaci	2011	The effects of inclusion class programmes on physical fitness for children with mental challenges
	1464	T. Bezalel, E. Carmeli, E. Been and L. Kalichman	2014	Scheuermann's disease: current diagnosis and treatment approach
	1465	K. Bibrowicz, T. Szurmik, P. Wodarski, R. Michnik, A. Myśliwiec, J. Barszcz, G. Mikołajowski and A. Mitas	2019	Quality of body posture and postural stability in people with intellectual disability playing volleyball
	1466	J. C. Bishop and M. Pangelinan	2018	Motor skills intervention research of children with disabilities
	1467	M. Bloemen, L. Van Wely, J. Mollema, A. Dallmeijer and J. de Groot	2017	Evidence for increasing physical activity in children with physical disabilities: a systematic review
	1468	M. A. T. Bloemen, F. J. G. Backx, T. Takken, H. Wittink, J. Benner, J. Mollema and J. F. de Groot	2015	Factors associated with physical activity in children and adolescents with a physical disability: a systematic review
	1469	A. E. Bodde, D.-C. Seo, G. C. Frey, M. Van Puymbroeck and D. K. Lohrmann	2012	The effect of a designed health education intervention on physical activity knowledge and participation of adults with intellectual disabilities
	1470	M. Bogenschutz, A. Hewitt, J. Hall-Lande and T. LaLiberte	2010	Status and trends in the direct support workforce in self-directed supports
	1471	R. Borji, S. Sahli, R. Baccouch, R. Laatar, H. Kachouri and H. Rebai	2018	An open-label randomized control trial of hopping and jumping training versus sensorimotor rehabilitation programme on postural capacities in individuals with intellectual disabilities
	1472	L. W. Bossink, A. A. van der Putten, A. Waninge and C. Vlaskamp	2017	A power-assisted exercise intervention in people with profound intellectual and multiple disabilities living in a residential facility: a pilot randomised controlled trial
	1473	L. W. M. Bossink, A. A. J. van der Putten, M. C. S. Paap and C. Vlaskamp	2019	Factors associated with direct support professionals' behaviour in the physical activity support provided to people with intellectual disabilities
	1474	A. Bowling, J. Slavet, D. P. Miller, S. Haneuse, W. Beardslee and K. Davison	2017	Cybercycling Effects on Classroom Behavior in Children With Behavioral Health Disorders: An RCT
	1475	R. N. Boyd, P. S. Davies, J. Ziviani, S. Trost, L. Barber, R. Ware, S. Rose, K. Whittingham, L. Sakzewski, K. Bell, C. Carty, S. Obst, K. Benfer, S. Reedman, P. Edwards, M. Kentish, L. Copeland, K. Weir, C. Davenport, D. Brooks, A. Coulthard, R. Pelekanos, A. Guzzetta, S. Fiori, M. Wynter, C. Finn, A. Burgess, K. Morris, J. Walsh, O. Lloyd, J. A. Whitty and P. A. Scuffham	2017	PREDICT-CP: study protocol of implementation of comprehensive surveillance to predict outcomes for school-aged children with cerebral palsy
	1476	K. Brazendale, A. B. Brazendale, J. M. Garcia, C. M. Monroe, R. G. Weaver and M. W. Beets	2021	Brief Report: Obesogenic Behaviors of Children with Developmental Disabilities During Summer
	1477	K. Brooker, K. van Dooren, L. McPherson, N. Lennox and R. Ware	2015	A systematic review of interventions aiming to improve involvement in physical activity among adults with intellectual disability
	1478	C. L. Brown, M. B. Irby, T. T. Houle and J. A. Skelton	2015	Family-based obesity treatment in children with disabilities
	1479	N. Brownrigg, L. H. Braga, M. Rickard, F. Farrokhyar, B. Easterbrook, A. Dekirmendjian, K. Jegatheeswaran, J. DeMaria and A. J. Lorenzo	2017	The impact of a bladder training video versus standard urotherapy on quality of life of children with bladder and bowel dysfunction: A randomized controlled trial
	1480	K. M. Brumbaugh and A. B. Smit	2013	Treating children ages 3-6 who have speech sound disorder: a survey
	1481	O. Bruni and L. Novelli	2010	Sleep disorders in children
	1482	L. D. Bryant, A. M. Russell, R. E. A. Walwyn, A. J. Farrin, A. Wright-Hughes, E. H. Graham, D. Nagi, A. Stansfield, J. Birtwistle, S. Meer, R. A. Ajjan and A. O. House	2018	Characterizing adults with Type 2 diabetes mellitus and intellectual disability: outcomes of a case-finding study
	1483	L. M. Buffart, R. J. G. van den Berg-Emons, W. van Mechelen, J. van Meeteren, W. van der Slot, H. J. Stam and M. E. Roebroeck	2010	Promoting physical activity in an adolescent and a young adult with physical disabilities
	1484	J. M. Burnfield, S. L. Irons, T. W. Buster, A. P. Taylor, G. A. Hildner and Y. Shu	2014	Comparative analysis of speed's impact on muscle demands during partial body weight support motor-assisted elliptical training
	1485	J. Butchart, R. Harrison, J. Ritchie, F. Martí, C. McCarthy, S. Knight and A. Scheinberg	2021	Child and parent perceptions of acceptability and therapeutic value of a socially assistive robot used during pediatric rehabilitation
	1486	I. Cabrera-Martos, M. C. Valenza, G. Valenza-Demet, Á. Benítez-Feliponi, C. Robles-Vizcaíno and Á. Ruíz-Extremera	2015	Impact of torticollis associated with plagiocephaly on infants' motor development
	1487	K. L. Cameron, J. L. McGinley, K. Allison, N. A. Fini, J. L. Y. Cheong and A. J. Spittle	2020	Dance PREEMIE, a Dance PaRticipation intervention for Extremely prEterm children with Motor Impairment at prEschool age: an Australian feasibility trial protocol
	1488	P. R. Camfield, D. Andrade, C. S. Camfield, J. Carrizosa-Moog, R. Appleton, M. Baulac, L. Brown, E. B. Menachem, H. Cross, I. Desguerre, C. Grant, H. Hosny, L. Jurasek, M. Mula, M. Pfäfflin, S. Rheims, H. Ring, R. A. Shellhaas, K. P. Vinayan, E. Wirrell and R. Nabbout	2019	How can transition to adult care be best orchestrated for adolescents with epilepsy?
	1489	C. M. Capio, J. M. Poolton, C. H. P. Sit, K. F. Eguia and R. S. W. Masters	2013	Reduction of errors during practice facilitates fundamental movement skill learning in children with intellectual disabilities
	1490	S. Carsley, C. M. Borkhoff, J. L. Maguire, C. S. Birken, M. Khovratovich, B. McCrindle, C. Macarthur and P. C. Parkin	2015	Cohort Profile: The Applied Research Group for Kids (TARGet Kids!)
	1491	I. Carteau-Martin, I. Amado, A. Thillay, E. Houy-Durand, C. Barthelemy and F. Bonnet-Brilhault	2015	[Theoretical and practical aspects of cognitive remediation in intellectual disabilities: Relevance of the Cognitive Remediation Therapy program (CRT)]
	1492	J. Case-Smith, G. J. Frolek Clark and T. L. Schlabach	2013	Systematic review of interventions used in occupational therapy to promote motor performance for children ages birth-5 years
	1493	A. F. Casey, V. Pickard, C. Ullrich and Z. MacNeil	2018	An adapted walking intervention for a child with Pitt Hopkins syndrome<sup/>
	1494	A. F. Casey, R. Rasmussen, S. J. Mackenzie and J. Glenn	2010	Dual-energy x-ray absorptiometry to measure the influence of a 16-week community-based swim training program on body fat in children and adolescents with intellectual disabilities
	1495	C.-J. Chang, M.-L. Chang and C.-H. Shih	2016	Encouraging overweight students with intellectual disability to actively perform walking activity using an air mouse combined with preferred stimulation
	1496	M.-L. Chang, C.-H. Shih and Y.-C. Lin	2014	Encouraging obese students with intellectual disabilities to engage in pedaling an exercise bike by using an air mouse combined with preferred environmental stimulation
	1497	T. Chaudhary, E. Walch, B. Herold, B. Metze, A. Lejeune, F. Burkhardt and C. Bührer	2013	Predictive and concurrent validity of standardized neurodevelopmental examinations by the Griffiths scales and Bayley scales of infant development II
	1498	C.-N. J. Chen, A.-W. Hwang, S.-Y. Lin and Y.-C. Lin	2014	Initiation of movement and energy expenditure in children with developmental delay: a case-control study
	1499	C. C. J. J. Chen, D. R. S. Ringenbach and M. Snow	2014	Treadmill walking effects on grip strength in young men with Down syndrome
	1500	C. C. J. J. Chen and S. D. R. Ringenbach	2016	Dose-response relationship between intensity of exercise and cognitive performance in individuals with Down syndrome: a preliminary study
	1501	C. C. J. J. Chen and S. D. R. Ringenbach	2018	Walking performance in adolescents and young adults with Down syndrome: the role of obesity and sleep problems
	1502	C. C. J. J. Chen and S. D. R. Ringenbach	2019	The effect of acute exercise on the performance of verbal fluency in adolescents and young adults with Down syndrome: a pilot study
	1503	C. C. J. J. Chen, G. Spanò and J. O. Edgin	2013	The impact of sleep disruption on executive function in Down syndrome
	1504	P.-H. Chen, C.-Y. Chen, Y.-C. Lin and M.-Y. Chen	2015	Low bone mineral density among adults with disabilities in Taiwan: A cross-sectional descriptive study
	1505	N. Chrysagis, E. K. Skordilis, N. Stavrou, E. Grammatopoulou and D. Koutsouki	2012	The effect of treadmill training on gross motor function and walking speed in ambulatory adolescents with cerebral palsy: a randomized controlled trial
	1506	A. M. J. Chung, L. A. Harvey and L. M. Hassett	2016	Do people with intellectual disability use Nintendo Wii when placed in their home as part of a physiotherapy program? An observational study
	1507	E. Conrad and A. P. Knowlden	2020	A systematic review of obesity interventions targeting anthropometric changes in youth with intellectual disabilities
	1508	S. J. Cooney, K. Campbell, K. Wolfe, M. V. DiMaria and C. M. Rausch	2021	Is Neurodevelopment Related to Exercise Capacity in Single Ventricle Patients Who Have Undergone Fontan Palliation?
	1509	K. Corvey, K. S. Menear, J. Preskitt, S. Goldfarb and N. Menachemi	2016	Obesity, Physical Activity and Sedentary Behaviors in Children with an Autism Spectrum Disorder
	1510	K. A. Cotter and M. E. Lachman	2010	Psychosocial and behavioural contributors to health: age-related increases in physical disability are reduced by physical fitness
	1511	C. Curtin, L. G. Bandini, A. Must, S. Phillips, M. C. T. Maslin, C. Lo, J. M. Gleason, R. K. Fleming and H. I. Stanish	2016	Including Youth with Intellectual Disabilities in Health Promotion Research: Development and Reliability of a Structured Interview to Assess the Correlates of Physical Activity among Youth
	1512	C. Curtin, A. Must, S. Phillips and L. Bandini	2017	The healthy weight research network: a research agenda to promote healthy weight among youth with autism spectrum disorder and other developmental disabilities
	1513	N. Dagon, S. Blumer, B. Peretz and T. Ratson	2019	Prevalence of dental trauma in individuals with special needs participating in local Special Olympics games
	1514	E. Davis, D. Reddihough, N. Murphy, A. Epstein, S. M. Reid, A. Whitehouse, K. Williams, H. Leonard and J. Downs	2017	Exploring quality of life of children with cerebral palsy and intellectual disability: What are the important domains of life?
	1515	J. H. M. de Moor, N. Frielink and L. E. G. R. Roijen	2010	[Toilet training in mental retardation; approach to diurnal enuresis in a 12-year-old boy with hemiparesis]
	1516	S. G. Dean, L. Poltawski, A. Forster, R. S. Taylor, A. Spencer, M. James, R. Allison, S. Stevens, M. Norris, A. I. Shepherd and R. Calitri	2016	Community-based Rehabilitation Training after stroke: protocol of a pilot randomised controlled trial (ReTrain)
	1517	F. Degerstedt, M. Wiklund and B. Enberg	2016	Physiotherapeutic interventions and physical activity for children in Northern Sweden with cerebral palsy: a register study from equity and gender perspectives
	1518	K. M. Diaz	2020	Physical inactivity among parents of children with and without Down syndrome: the National Health Interview Survey
	1519	A. Dixon-Ibarra, S. Driver, M. Nery-Hurwit and H. VanVolkenburg	2018	Qualitative evaluation of a physical activity health promotion programme for people with intellectual disabilities in a group home setting
	1520	J. E. Donnelly, L. T. Ptomey, J. R. Goetz, D. K. Sullivan, C. A. Gibson, J. L. Greene, R. H. Lee, M. S. Mayo, J. J. Honas and R. A. Washburn	2016	Weight management for adolescents with intellectual and developmental disabilities: Rationale and design for an 18month randomized trial
	1521	L. Dorris, H. Broome, M. Wilson, C. Grant, D. Young, G. Baker, S. Balloo, S. Bruce, J. Campbell, B. Concannon, N. Conway, L. Cook, C. Davis, B. Downey, J. Evans, D. Flower, J. Garlovsky, S. Kearney, S. Lewis, V. Stephens, S. Turton and I. Wright	2017	A randomized controlled trial of a manual-based psychosocial group intervention for young people with epilepsy [PIE]
	1522	Y. Duan, L. Liu, X. Zhang, X. Jiang, J. Xu and Q. Guan	2021	Phenotypic spectrum and mechanism analysis of Schaff Yang syndrome: A case report on new mutation of MAGEL2 gene
	1523	S. C. Dusing, J. C. Burnsed, S. E. Brown, A. D. Harper, K. D. Hendricks-Munoz, R. D. Stevenson, L. R. Thacker and R. M. Molinini	2020	Efficacy of Supporting Play Exploration and Early Development Intervention in the First Months of Life for Infants Born Very Preterm: 3-Arm Randomized Clinical Trial Protocol
	1524	E. Eisenbaum, D. M. DiNitto and L. Bishop-Fitzpatrick	2018	Gender differences in tobacco use among U.S. Special Olympics athletes
	1525	B. Elbasan, M. F. Kocyigit, A. S. Soysal-Acar, Y. Atalay and K. Gucuyener	2017	The effects of family-centered physiotherapy on the cognitive and motor performance in premature infants
	1526	S. S. Elmahgoub, P. Calders, S. Lambers, S. M. Stegen, C. Van Laethem and D. C. Cambier	2011	The effect of combined exercise training in adolescents who are overweight or obese with intellectual disability: the role of training frequency
	1527	S. G. Elustondo, R. R. Fuertes, E. E. Mayor, A. A. del Barco, Y. P. Martín and B. M. Castro	2010	Satisfaction of patients with mechanical neck disorders attended to by primary care physical therapists
	1528	T. Emami Kashfi, M. Sohrabi, A. Saberi Kakhki, A. Mashhadi and M. Jabbari Nooghabi	2019	Effects of a Motor Intervention Program on Motor Skills and Executive Functions in Children With Learning Disabilities
	1529	J. C. Espinoza, A. Deavenport-Saman, O. Solomon, S. Chowdhuri, C. P. Wee, C. Azen, J. Orozco, C. Kreutzer and L. Yin	2021	Not just at school: Inclusion of children with autism spectrum disorder in a weight management program in a community pediatric setting
	1530	C. Fernandez Rojas, K. Wichrowska-Rymarek, A. Pavlic, A. Vinereanu, K. Fabjanska, I. Kaschke and L. A. M. Marks	2016	Oral health needs of athletes with intellectual disability in Eastern Europe: Poland, Romania and Slovenia
	1531	H. Fernández Sánchez, C. B. E. Hernández, S. Sidani, C. H. Osorio, E. C. Contreras and J. S. Mendoza	2020	Dance Intervention for Mexican Family Caregivers of Children With Developmental Disability: A Pilot Study
	1532	E. Flygare Wallén, G. Ljunggren, A. C. Carlsson, D. Pettersson and P. Wändell	2018	High prevalence of diabetes mellitus, hypertension and obesity among persons with a recorded diagnosis of intellectual disability or autism spectrum disorder
	1533	J. T. Foley, M. Lloyd, D. Vogl and V. A. Temple	2014	Obesity trends of 8-18 year old Special Olympians: 2005-2010
	1534	H. Fortnum, P. Leighton, M. D. Smith, L. Brown, M. Jones, C. Benton, E. Marder, A. Marshall and K. Sutton	2014	Assessment of the feasibility and clinical value of further research to evaluate the management options for children with Down syndrome and otitis media with effusion: a feasibility study
	1535	B. A. Foster, K. Reynolds, A. Callejo-Black, N. Polensek and B. C. Weill	2021	Weight outcomes in children with developmental disabilities from a multidisciplinary clinic
	1536	M. Fragala-Pinkham, M. E. O'Neil and S. M. Haley	2010	Summative evaluation of a pilot aquatic exercise program for children with disabilities
	1537	E. Franciosi, M. C. Gallotta, C. Baldari, G. P. Emerenziani and L. Guidetti	2012	Basketball ability testing and category for players with mental retardation: 8-month training effect
	1538	G. C. Frey, V. A. Temple and H. I. Stanish	2017	Interventions to promote physical activity for youth with intellectual disabilities
	1539	R. Gabriely, R. Tarrasch, M. Velicki and Z. Ovadia-Blechman	2020	The influence of mindfulness meditation on inattention and physiological markers of stress on students with learning disabilities and/or attention deficit hyperactivity disorder
	1540	L. Garcia-Munoz, J. D. Carrillo-Ruiz, J. Favila-Bojorquez, J. C. Lopez-Valdes and F. Jimenez-Ponce	2019	[Treatment of refractory aggressiveness by amygdalotomy and posteromedial hypothalamotomy by radiofrequency]
	1541	A. Y. Gelaw, B. Janakiraman, B. F. Gebremeskel and H. Ravichandran	2020	Effectiveness of Home-based rehabilitation in improving physical function of persons with Stroke and other physical disability: A systematic review of randomized controlled trials
	1542	V. A. George, S. D. Shacter and P. M. Johnson	2011	BMI and attitudes and beliefs about physical activity and nutrition of parents of adolescents with intellectual disabilities
	1543	P. Giagazoglou, F. Arabatzi, E. Kellis, M. Liga, C. Karra and I. Amiridis	2013	Muscle reaction function of individuals with intellectual disabilities may be improved through therapeutic use of a horse
	1544	P. Giagazoglou, D. Kokaridas, M. Sidiropoulou, A. Patsiaouras, C. Karra and K. Neofotistou	2013	Effects of a trampoline exercise intervention on motor performance and balance ability of children with intellectual disabilities
	1545	J. C. Gibson, V. A. Temple, J. P. Anholt and C. A. Gaul	2011	Nutrition needs assessment of young Special Olympics participants
	1546	E. Gobbi, M. Greguol and A. Carraro	2018	Brief report: Exploring the benefits of a peer-tutored physical education programme among high school students with intellectual disability
	1547	Š. Golubović, J. Maksimović, B. Golubović and N. Glumbić	2012	Effects of exercise on physical fitness in children with intellectual disability
	1548	S. Golubović, T. Tubić and S. Marković	2011	[Psychomotor re-education--movement as therapeutic method]
	1549	A. González-Agüero, G. Vicente-Rodríguez, L. A. Moreno, M. Guerra-Balic, I. Ara and J. A. Casajús	2010	Health-related physical fitness in children and adolescents with Down syndrome and response to training
	1550	J. M. González-Ravé, A. P. Turner and S. M. Phillips	2020	Adaptations to Swimming Training in Athletes with Down's Syndrome
	1551	V. K. Gothwal, R. Sumalini, A. Narasaiah and S. Panda	2017	Vision Profile and Ocular Characteristics of Special Olympics Athletes: Report from India
	1552	R. Grajeda, T. Hassell, K. Ashby-Mitchell, R. Uauy and E. Nilson	2019	Regional Overview on the Double Burden of Malnutrition and Examples of Program and Policy Responses: Latin America and the Caribbean
	1553	B. Grundel, M. Stech, M.-C. Bründer, D. Böhringer, T. Haug, T. Ness and T. Reinhard	2020	[Ophthalmological Screening in Children and Adults with Intellectual Disability]
	1554	L. Guidetti, E. Franciosi, M. C. Gallotta, G. P. Emerenziani and C. Baldari	2010	Could sport specialization influence fitness and health of adults with mental retardation?
	1555	J. A. Haegele, J. T. Foley, S. Healy and A. Paller	2020	Prevalence of overweight among youth with chronic conditions in the United States: An update from the 2016 National Survey of Children's Health
	1556	F. Haessler, J. Paeckert and O. Reis	2020	[The Care of Intellectually Disabled Children and Adolescents with Psychiatric Disorders in Hospitals for Child and Adolescent Psychiatry and Psychotherapy in Germany]
	1557	J. Hamułka, M. A. Zielińska and K. Chądzyńska	2018	The combined effects of alcohol and tobacco use during pregnancy on birth outcomes
	1558	S. M. Handler, W. M. Fierson and O. Section on	2011	Learning disabilities, dyslexia, and vision
	1559	R. Hanke-Herrero, L. M. López Del Valle, C. Sánchez, H. B. Waldman and S. P. Perlman	2013	Latin-American Special Olympics athletes: evaluation of oral health status, 2010
	1560	C. Harding and H. Cockerill	2015	Managing eating and drinking difficulties (dysphagia) with children who have learning disabilities: What is effective?
	1561	W. J. Harmsen, F. J. Aarsen, M. H. M. van der Cammen-van Zijp, J. M. van Rosmalen, R. M. H. Wijnen, D. Tibboel and H. Ijsselstijn	2017	Developmental problems in patients with oesophageal atresia: a longitudinal follow-up study
	1562	L. Harris, C. Hankey, H. Murray and C. Melville	2015	The effects of physical activity interventions on preventing weight gain and the effects on body composition in young adults with intellectual disabilities: systematic review and meta-analysis of randomized controlled trials
	1563	N. M. Hassan, K. B. Landorf, N. Shields and S. E. Munteanu	2019	Effectiveness of interventions to increase physical activity in individuals with intellectual disabilities: a systematic review of randomised controlled trials
	1564	N. Hegde, T. Zhang, G. Uswatte, E. Taub, J. Barman, S. McKay, A. Taylor, D. M. Morris, A. Griffin and E. S. Sazonov	2018	The Pediatric SmartShoe: Wearable Sensor System for Ambulatory Monitoring of Physical Activity and Gait
	1565	R. Hemayattalab	2010	Effects of physical training and calcium intake on bone mineral density of students with mental retardation
	1566	C. Hey, S. Fessler, N. Hafner, B. P. Lange, H. A. Euler and K. Neumann	2014	High prevalence of hearing loss at the special olympics: is this representative of people with intellectual disability?
	1567	M. Hill, A. Healy and N. Chockalingam	2019	Key concepts in children's footwear research: a scoping review focusing on therapeutic footwear
	1568	E. A. Hinckson and A. Curtis	2013	Measuring physical activity in children and youth living with intellectual disabilities: a systematic review
	1569	E. A. Hinckson, A. Dickinson, T. Water, M. Sands and L. Penman	2013	Physical activity, dietary habits and overall health in overweight and obese children and youth with intellectual disability or autism
	1570	C. L. Hirst, G. Ingram, T. P. Pickersgill and N. P. Robertson	2012	Temporal evolution of remission following multiple sclerosis relapse and predictors of outcome
	1571	D. R. Hocking, H. Farhat, R. Gavrila, K. Caeyenberghs and N. Shields	2019	Do Active Video Games Improve Motor Function in People With Developmental Disabilities? A Meta-analysis of Randomized Controlled Trials
	1572	M. C. Hoffman, D. A. Mulrooney, J. Steinberger, J. Lee, K. S. Baker and K. K. Ness	2013	Deficits in physical function among young childhood cancer survivors
	1573	L. Hörnquist, J. Rickardsson, B. Lannering, G. Gustafsson and K. K. Boman	2015	Altered self-perception in adult survivors treated for a CNS tumor in childhood or adolescence: population-based outcomes compared with the general population
	1574	A. House, L. Bryant, A. M. Russell, A. Wright-Hughes, L. Graham, R. Walwyn, J. M. Wright, C. Hulme, J. L. O'Dwyer, G. Latchford, S. Meer, J. C. Birtwistle, A. Stansfield, R. Ajjan and A. Farrin	2018	Managing with Learning Disability and Diabetes: OK-Diabetes - a case-finding study and feasibility randomised controlled trial
	1575	E. K. Howie, T. L. Barnes, S. McDermott, J. R. Mann, J. Clarkson and R. A. Meriwether	2012	Availability of physical activity resources in the environment for adults with intellectual disabilities
	1576	K. Hsieh, T. I. M. Hilgenkamp, S. Murthy, T. Heller and J. H. Rimmer	2017	Low Levels of Physical Activity and Sedentary Behavior in Adults with Intellectual Disabilities
	1577	R.-L. Hsieh, W.-C. Lee and J.-H. Lin	2016	The Impact of Short-Term Video Games on Performance among Children with Developmental Delays: A Randomized Controlled Trial
	1578	C.-Y. Huang, M.-H. Tseng, K.-L. Chen, J.-Y. Shieh and L. Lu	2013	Determinants of school activity performance in children with cerebral palsy: a multidimensional approach using the ICF-CY as a framework
	1579	N. A. Hudson, J. H. Mrozik, R. White, K. Northend, S. Moore, K. Lister and K. Rayner	2018	Community football teams for people with intellectual disabilities in secure settings: "They take you off the ward, it was like a nice day, and then you get like medals at the end"
	1580	Y. Hutzler, M. Oz and S. Barak	2013	Goal perspectives and sport participation motivation of Special Olympians and typically developing athletes
	1581	M. Icht	2019	Introducing the Beatalk technique: using beatbox sounds and rhythms to improve speech characteristics of adults with intellectual disability
	1582	H. Ijsselstijn and A. F. J. van Heijst	2014	Long-term outcome of children treated with neonatal extracorporeal membrane oxygenation: increasing problems with increasing age
	1583	R. Izquierdo-Gomez, D. Martinez-Gómez, I. Esteban-Cornejo, P. C. Hallal, L. García-Cervantes, A. Villagra and O. L. Veiga	2017	Changes in objectively measured physical activity in adolescents with Down syndrome: the UP&DOWN longitudinal study
	1584	A. Jankowicz-Szymanska, E. Mikolajczyk and W. Wojtanowski	2012	The effect of physical training on static balance in young people with intellectual disability
	1585	J. Jelsma and D. Scott	2011	Impact of using the ICF framework as an assessment tool for students in paediatric physiotherapy: a preliminary study
	1586	G. Jeong and B. Chun	2021	Analysis of the Relationship between Obesity Factors and Health-Related Physical Fitness Factors among People with Intellectual Disabilities in South Korea
	1587	J. Jeong and J. Yu	2018	Prevalence and Influencing Factors of Metabolic Syndrome Among Persons with Physical Disabilities
	1588	J. Jin, S. Agiovlasitis and J. Yun	2020	Predictors of perceived health in adults with an intellectual disability
	1589	T. L. Jirikowic and C. I. Kerfeld	2016	Health-Promoting Physical Activity of Children Who Use Assistive Mobility Devices: A Scoping Review
	1590	R. W. Johnson, S. A. Williams, D. F. Gucciardi, N. Bear and N. Gibson	2018	Evaluating the effectiveness of home exercise programmes using an online exercise prescription tool in children with cerebral palsy: protocol for a randomised controlled trial
	1591	S. Kahlon, K. Brubacher-Cressman, E. Caron, K. Ramonov, R. Taubman, K. Berg, F. V. Wright and A. J. Hilderley	2019	Opening the Door to Physical Activity for Children With Cerebral Palsy: Experiences of Participants in the BeFAST or BeSTRONG Program
	1592	N. J. Kapsal, T. Dicke, A. J. S. Morin, D. Vasconcellos, C. Maïano, J. Lee and C. Lonsdale	2019	Effects of Physical Activity on the Physical and Psychosocial Health of Youth With Intellectual Disabilities: A Systematic Review and Meta-Analysis
	1593	C. Kassee, C. Hunt, M. W. R. Holmes and M. Lloyd	2017	Home-based Nintendo Wii training to improve upper-limb function in children ages 7 to 12 with spastic hemiplegic cerebral palsy
	1594	S. J. Kelley, D. M. Whitley and P. E. Campos	2013	African American caregiving grandmothers: results of an intervention to improve health indicators and health promotion behaviors
	1595	L. Ketcheson, J. L. Hauck and D. Ulrich	2018	The levels of physical activity and motor skills in young children with and without autism spectrum disorder, aged 2-5 years
	1596	L. R. Ketcheson, E. E. Centeio, E. E. Snapp, H. B. McKown and J. J. Martin	2021	Physical activity and motor skill outcomes of a 10-week intervention for children with intellectual and developmental disabilities ages 4-13: A pilot study
	1597	J. Kim, M. Kim and A. Han	2018	Exploring the Relationship between Types of Leisure Activities and Life Satisfaction, Health Perception, and Social Support among Korean Individuals with Physical Disabilities
	1598	T. J. Knibbe, E. Biddiss, B. Gladstone and A. C. McPherson	2017	Characterizing socially supportive environments relating to physical activity participation for young people with physical disabilities
	1599	T. Kovačič, M. Kovačič, R. Ovsenik and J. Zurc	2020	The impact of multicomponent programmes on balance and fall reduction in adults with intellectual disabilities: a randomised trial
	1600	K. F. Kozlowski, C. Lopata, J. P. Donnelly, M. L. Thomeer, J. D. Rodgers and C. Seymour	2021	Feasibility and Associated Physical Performance Outcomes of a High-Intensity Exercise Program for Children With Autism
	1601	J. Krizman, T. Lindley, S. Bonacina, D. Colegrove, T. White-Schwoch and N. Kraus	2020	Play Sports for a Quieter Brain: Evidence From Division I Collegiate Athletes
	1602	R. Krølner, T. Suldrup Jørgensen, A. K. Aarestrup, A. Hjøllund Christiansen, A. M. Christensen and P. Due	2012	The Boost study: design of a school- and community-based randomised trial to promote fruit and vegetable consumption among teenagers
	1603	M. D. Kruizinga, R. G. J. A. Zuiker, E. Sali, M. L. de Kam, R. J. Doll, G. J. Groeneveld, G. W. E. Santen and A. F. Cohen	2020	Finding Suitable Clinical Endpoints for a Potential Treatment of a Rare Genetic Disease: the Case of ARID1B
	1604	M. Kuroda, Y. Kawakubo, H. Kuwabara, Y. Kano and Y. Kamio	2013	[Characteristics and adaptive problems of adults with subthreshold ASD in cognitive-behavioral intervention research for emotion regulation]
	1605	M. Lahaye, O. Luminet, N. Van Broeck and E. Bodart	2012	Psychological, social and school implications of asthma: a comparison of Belgian French-speaking children having asthma with healthy children
	1606	B. Lai, E. Lee, M. Wagatsuma, G. Frey, H. Stanish, T. Jung and J. H. Rimmer	2020	Research Trends and Recommendations for Physical Activity Interventions Among Children and Youth With Disabilities: A Review of Reviews
	1607	G. E. Lancioni, N. N. Singh, M. F. O'Reilly, J. Sigafoos, G. Alberti, D. Oliva and F. Campodonico	2013	Three non-ambulatory adults with multiple disabilities exercise foot-leg movements through microswitch-aided programs
	1608	G. E. Lancioni, N. N. Singh, M. F. O'Reilly, J. Sigafoos, G. Alberti, V. Perilli, D. Oliva and S. Buono	2014	Microswitch-aided programs to support physical exercise or adequate ambulation in persons with multiple disabilities
	1609	K. Lante, R. J. Stancliffe, A. Bauman, H. P. van der Ploeg, S. Jan and G. M. Davis	2014	Embedding sustainable physical activities into the everyday lives of adults with intellectual disabilities: a randomised controlled trial
	1610	K. A. Lante, J. W. Walkley, M. Gamble and M. V. Vassos	2011	An initial evaluation of a long-term, sustainable, integrated community-based physical activity program for adults with intellectual disability
	1611	P. W.-C. Lau, G. Wang and J.-J. Wang	2020	Effectiveness of active video game usage on body composition, physical activity level and motor proficiency in children with intellectual disability
	1612	A. S. Y. Lee and F. E. Gibbon	2015	Non-speech oral motor treatment for children with developmental speech sound disorders
	1613	K. Lee, M. Lee and C. Song	2016	Balance training improves postural balance, gait, and functional strength in adolescents with intellectual disabilities: Single-blinded, randomized clinical trial
	1614	M. Lee, W. Zhu, E. Ackley-Holbrook, D. G. Brower and B. McMurray	2014	Calibration and validation of the Physical Activity Barrier Scale for persons who are blind or visually impaired
	1615	J. Leitner, E. Kirchler and F. Mantovan	2017	Quality of life of children and adolescents with congenital anorectal malformations
	1616	O. Lena, J. Todri, A. Todri, J. L. M. Gil and M. G. Gallego	2019	The Effectiveness of the Mézières Method in Elite Rhythmic Gymnastics Athletes With Low Back Pain: A Randomized Controlled Trial
	1617	H. Li, G. C. Frey, B. P. McCormick and J. D. Johnston	2015	Comparison of obesity among Chinese and U.S. Special Olympic athletes with intellectual disabilities
	1618	R. Li, C. H. P. Sit, J. J. Yu, J. Z. J. Duan, T. C. M. Fan, T. L. McKenzie and S. H. S. Wong	2016	Correlates of physical activity in children and adolescents with physical disabilities: A systematic review
	1619	C. Lillo-Navarro, F. Medina-Mirapeix, P. Escolar-Reina, J. Montilla-Herrador, F. Gomez-Arnaldos and S. L. Oliveira-Sousa	2015	Parents of children with physical disabilities perceive that characteristics of home exercise programs and physiotherapists' teaching styles influence adherence: a qualitative study
	1620	V. Limongi, D. C. dos Santos, A. M. O. da Silva, E. C. Ataide, M. F. T. Mei, E. Y. Udo, I. F. S. F. Boin and R. S. B. Stucchi	2014	Effects of a respiratory physiotherapeutic program in liver transplantation candidates
	1621	C.-Y. Lin and Y.-M. Chang	2015	Interactive augmented reality using Scratch 2.0 to improve physical activities for children with developmental disabilities
	1622	S. Lindsay, C. McDougall, R. Sanford, D. Menna-Dack, S. Kingsnorth and T. Adams	2015	Exploring employment readiness through mock job interview and workplace role-play exercises: comparing youth with physical disabilities to their typically developing peers
	1623	K. Lobenius-Palmér, B. Sjöqvist, A. Hurtig-Wennlöf and L.-O. Lundqvist	2018	Accelerometer-Assessed Physical Activity and Sedentary Time in Youth With Disabilities
	1624	P. E. Longmuir, L. Banks and B. W. McCrindle	2012	Cross-sectional study of motor development among children after the Fontan procedure
	1625	T. T. S. Macedo, F. C. Mussi, D. Sheets, A. C. P. Campos, A. L. Patrão, C. L. M. Freitas and M. A. S. Paim	2020	Lifestyle behaviors among undergraduate nursing students: A latent class analysis
	1626	C. Maher, A. Crettenden, K. Evans, M. Thiessen, M. Toohey and J. Dollman	2014	A pedometer based physical activity self-management program for children and adolescents with physical disability - design and methods of the StepUp study
	1627	C. Maher, A. Crettenden, K. Evans, M. Thiessen, M. Toohey, A. Watson and J. Dollman	2015	Fatigue is a major issue for children and adolescents with physical disabilities
	1628	J. Mahy, N. Shields, N. F. Taylor and K. J. Dodd	2010	Identifying facilitators and barriers to physical activity for adults with Down syndrome
	1629	C. Maïano, O. Hue and J. April	2019	Effects of motor skill interventions on fundamental movement skills in children and adolescents with intellectual disabilities: a systematic review
	1630	C. Maïano, O. Hue, A. J. S. Morin, G. Lepage, D. Tracey and G. Moullec	2019	Exercise interventions to improve balance for young people with intellectual disabilities: a systematic review and meta-analysis
	1631	A. Maine, M. J. Brown, A. Dickson and M. Truesdale	2019	Pilot feasibility study of the Walking Away from Diabetes programme for adults with intellectual disabilities in two further education colleges: Process evaluation findings
	1632	B. Marks, J. Sisirak, R. Magallanes, K. Krok and D. Donohue-Chase	2019	Effectiveness of a HealthMessages Peer-to-Peer Program for People With Intellectual and Developmental Disabilities
	1633	W. A. Marquis and B. L. Baker	2015	Sports participation of children with or without developmental delay: prediction from child and family factors
	1634	K. A. Martin Ginis, J. K. Ma, A. E. Latimer-Cheung and J. H. Rimmer	2016	A systematic review of review articles addressing factors related to physical activity participation among children and adults with physical disabilities
	1635	J. J. Martin and L. Whalen	2012	Self-concept and physical activity in athletes with physical disabilities
	1636	F. Martínez-Zaragoza, J. M. Campillo-Martínez and M. Ato-García	2016	Effects on Physical Health of a Multicomponent Programme for Overweight and Obesity for Adults with Intellectual Disabilities
	1637	M. Maskey, J. Lowry, J. Rodgers, H. McConachie and J. R. Parr	2014	Reducing specific phobia/fear in young people with autism spectrum disorders (ASDs) through a virtual reality environment intervention
	1638	L. C. Mâsse, A. R. Miller, J. Shen, V. Schiariti and L. Roxborough	2013	Patterns of participation across a range of activities among Canadian children with neurodevelopmental disorders and disabilities
	1639	P. N. Matsuda, A. M. Verrall, M. L. Finlayson, I. R. Molton and M. P. Jensen	2015	Falls among adults aging with disability
	1640	R. McConkey, S. Dowling, D. Hassan and S. Menke	2013	Promoting social inclusion through Unified Sports for youth with intellectual disabilities: a five-nation study
	1641	A. M. McGarty, S. J. Downs, C. A. Melville and L. Harris	2018	A systematic review and meta-analysis of interventions to increase physical activity in children and adolescents with intellectual disabilities
	1642	A. M. McGarty and C. A. Melville	2018	Parental perceptions of facilitators and barriers to physical activity for children with intellectual disabilities: A mixed methods systematic review
	1643	A. C. McPherson, E. Biddiss, L. Chen, P. T. Church, J. F. de Groot, S. Keenan, G. King, T. Lui, D. B. Maltais, C. Mérette, H. Moffet, F. Moola and H. Schwellnus	2019	Children and Teens in Charge of their Health (CATCH): A protocol for a feasibility randomised controlled trial of solution-focused coaching to foster healthy lifestyles in childhood disability
	1644	A. C. McPherson, R. Keith and J. A. Swift	2014	Obesity prevention for children with physical disabilities: a scoping review of physical activity and nutrition interventions
	1645	F. Medina-Mirapeix, C. Lillo-Navarro, J. Montilla-Herrador, M. Gacto-Sánchez, M. Á. Franco-Sierra and P. Escolar-Reina	2017	Predictors of parents' adherence to home exercise programs for children with developmental disabilities, regarding both exercise frequency and duration: a survey design
	1646	C. A. Melville, A. McGarty, L. Harris, L. Hughes-McCormack, M. Baltzer, L. A. McArthur, J. Morrison, L. Allan and S. A. Cooper	2018	A population-based, cross-sectional study of the prevalence and correlates of sedentary behaviour of adults with intellectual disabilities
	1647	V. C. Merritt, J. E. Meyer, M. H. Cadden, C. A. F. Roman, D. M. Ukueberuwa, M. D. Shapiro and P. A. Arnett	2017	Normative Data for a Comprehensive Neuropsychological Test Battery used in the Assessment of Sports-Related Concussion
	1648	H. Michalsen, S. C. Wangberg, A. Anke, G. Hartvigsen, L. Jaccheri and C. Arntzen	2020	Family members and health care workers' perspectives on motivational factors of participation in physical activity for people with intellectual disability: A qualitative study
	1649	E. Mikolajczyk and A. Jankowicz-Szymanska	2015	Does extending the dual-task functional exercises workout improve postural balance in individuals with ID?
	1650	E. Mikolajczyk and A. Jankowicz-Szymanska	2015	The effect of dual-task functional exercises on postural balance in adolescents with intellectual disability - a preliminary report
	1651	C. Miller and T. Bravender	2018	Mental Disorders and Learning Disabilities in Children and Adolescents: Eating Disorders
	1652	M. Miyahara	2020	Physical Literacy as A Framework of Assessment and Intervention for Children and Youth with Developmental Coordination Disorder: A Narrative Critical Review of Conventional Practice and Proposal for Future Directions
	1653	L. Morgan, J. Marshall, S. Harding, G. Powell, Y. Wren, J. Coad and S. Roulstone	2019	'It depends': Characterizing speech and language therapy for preschool children with developmental speech and language disorders
	1654	A. Morris, C. Imms, C. Kerr and B. Adair	2019	Sustained participation in community-based physical activity by adolescents with cerebral palsy: a qualitative study
	1655	R. Müller, K. J. Gertz, I. R. Molton, A. L. Terrill, C. H. Bombardier, D. M. Ehde and M. P. Jensen	2016	Effects of a Tailored Positive Psychology Intervention on Well-Being and Pain in Individuals With Chronic Pain and a Physical Disability: A Feasibility Trial
	1656	A. Myśliwiec, E. Saulicz, M. Kuszewski, A. Knapik, G. Walla and M. Saulicz	2011	[The quality of selected health services for intellectually handicapped patients in their parents view on the example of southern Poland]
	1657	T. Natkunam, L. Tristani, D. Peers, J. Fraser-Thomas, A. E. Latimer-Cheung and R. Bassett-Gunter	2020	Using a think-aloud methodology to understand online physical activity information search experiences and preferences of parents of children and youth with disabilities
	1658	J. Njelesani, K. Leckie, J. Drummond and D. Cameron	2015	Parental perceptions of barriers to physical activity in children with developmental disabilities living in Trinidad and Tobago
	1659	C. Norlin, M. A. Crawford, C. T. Bell, X. Sheng and M. T. Stein	2011	Delivery of well-child care: a look inside the door
	1660	M. A. Nosek, S. Robinson-Whelen, R. B. Hughes and T. M. Nosek	2016	An Internet-based virtual reality intervention for enhancing self-esteem in women with disabilities: Results of a feasibility study
	1661	A. Nsangi, D. Semakula, A. D. Oxman, A. Austvoll-Dahlgren, M. Oxman, S. Rosenbaum, A. Morelli, C. Glenton, S. Lewin, M. Kaseje, I. Chalmers, A. Fretheim, Y. Ding and N. K. Sewankambo	2017	Effects of the Informed Health Choices primary school intervention on the ability of children in Uganda to assess the reliability of claims about treatment effects: a cluster-randomised controlled trial
	1662	F. N. Ogba, C. N. Onyishi, V. Victor-Aigbodion, I. M. Abada, U. N. Eze, P. E. Obiweluozo, C. N. Ugodulunwa, N. C. N. Igu, C. O. Okorie, J. C. Onu, A. Eze, E. O. Ezeani, E. N. Ebizie and A. O. Onwu	2020	Managing job stress in teachers of children with autism: A rational emotive occupational health coaching control trial
	1663	M. Ogg-Groenendaal, H. Hermans and B. Claessens	2014	A systematic review on the effect of exercise interventions on challenging behavior for people with intellectual disabilities
	1664	F. J. Ordoñez, G. Fornieles-Gonzalez, A. Camacho, M. A. Rosety, I. Rosety, A. J. Diaz and M. Rosety-Rodriguez	2013	Anti-inflammatory effect of exercise, via reduced leptin levels, in obese women with Down syndrome
	1665	F. J. Ordonez, M. A. Rosety, A. Camacho, I. Rosety, A. J. Diaz, G. Fornieles, N. Garcia and M. Rosety-Rodriguez	2014	Aerobic training improved low-grade inflammation in obese women with intellectual disability
	1666	G. R. Oviedo, M. Guerra-Balic, T. Baynard and C. Javierre	2014	Effects of aerobic, resistance and balance training in adults with intellectual disabilities
	1667	G. R. Oviedo, N. Tamulevicius and M. Guerra-Balic	2019	Physical Activity and Sedentary Time in Active and Non-Active Adults with Intellectual Disability: A Comparative Study
	1668	D. Ozer, S. Nalbant, E. Aǧlamıș, F. Baran, P. Kaya Samut, A. Aktop and Y. Hutzler	2013	Physical education teachers' attitudes towards children with intellectual disability: the impact of time in service, gender, and previous acquaintance
	1669	D. T. Page and B. J. Coetzee	2021	South African adolescents living with spina bifida: contributors and hindrances to well-being
	1670	M. D. C. Pamplona and P. A. Ysunza	2018	Deliberate Practice: Preliminary Results of a Useful Strategy for Correcting Articulation in Children With Cleft Palate
	1671	S. R. Parasuraman, R. M. Ghandour and M. D. Kogan	2020	Epidemiological Profile of Health and Behaviors in Middle Childhood
	1672	E. R. Park, G. K. Perez, R. A. Millstein, C. M. Luberto, L. Traeger, J. Proszynski, E. Chad-Friedman and K. A. Kuhlthau	2020	A Virtual Resiliency Intervention Promoting Resiliency for Parents of Children with Learning and Attentional Disabilities: A Randomized Pilot Trial
	1673	S. M. Park	2015	Suicidal ideation and its determinants in Korean adults: The role of physical activity and functional limitations
	1674	J. Pascoe, P. Thomason, H. K. Graham, D. Reddihough and M. A. Sabin	2016	Body mass index in ambulatory children with cerebral palsy: A cohort study
	1675	R. M. Pastula, C. B. Stopka, A. T. Delisle and C. J. Hass	2012	Effect of moderate-intensity exercise training on the cognitive function of young adults with intellectual disabilities
	1676	D. Pérez-Cruzado and A. I. Cuesta-Vargas	2013	Improving Adherence Physical Activity with a Smartphone Application Based on Adults with Intellectual Disabilities (APPCOID)
	1677	M. D. Peterson and E. Mahmoudi	2015	Healthcare utilization associated with obesity and physical disabilities
	1678	M. Pett, L. Clark, A. Eldredge, B. Cardell, K. Jordan, C. Chambless and J. Burley	2013	Effecting healthy lifestyle changes in overweight and obese young adults with intellectual disability
	1679	A. C. Phillips and A. J. Holland	2011	Assessment of objectively measured physical activity levels in individuals with intellectual disabilities with and without Down's syndrome
	1680	S. M. Pincus, N. L. Hausman, J. C. Borrero and S. Kahng	2019	Context influences preference for and level of physical activity of adolescents with intellectual and developmental disabilities
	1681	J. Polet, M. Hassandra, T. Lintunen, A. Laukkanen, N. Hankonen, M. Hirvensalo, T. Tammelin and M. S. Hagger	2019	Using physical education to promote out-of school physical activity in lower secondary school students - a randomized controlled trial protocol
	1682	M. B. Pontifex, J. G. Fine, K. da Cruz, A. C. Parks and A. L. Smith	2014	VI. The role of physical activity in reducing barriers to learning in children with developmental disorders
	1683	K. W. Poon, C. W. P. Li-Tsang, T. P. L. Weiss and S. Rosenblum	2010	The effect of a computerized visual perception and visual-motor integration training program on improving Chinese handwriting of children with handwriting difficulties
	1684	D. M. Popoli, T. G. Burns, W. P. Meehan, 3rd and A. Reisner	2014	CHOA concussion consensus: establishing a uniform policy for academic accommodations
	1685	L. A. Prosser, S. R. Pierce, T. R. Dillingham, J. C. Bernbaum and A. F. Jawad	2018	iMOVE: Intensive Mobility training with Variability and Error compared to conventional rehabilitation for young children with cerebral palsy: the protocol for a single blind randomized controlled trial
	1686	L. T. Ptomey, C. A. Gibson, E. A. Willis, J. M. Taylor, J. R. Goetz, D. K. Sullivan and J. E. Donnelly	2016	Parents' perspective on weight management interventions for adolescents with intellectual and developmental disabilities
	1687	L. T. Ptomey, R. R. Saunders, M. Saunders, R. A. Washburn, M. S. Mayo, D. K. Sullivan, C. A. Gibson, J. R. Goetz, J. J. Honas, E. A. Willis, J. C. Danon, R. Krebill and J. E. Donnelly	2018	Weight management in adults with intellectual and developmental disabilities: A randomized controlled trial of two dietary approaches
	1688	L. T. Ptomey, D. K. Sullivan, J. Lee, J. R. Goetz, C. Gibson and J. E. Donnelly	2015	The use of technology for delivering a weight loss program for adolescents with intellectual and developmental disabilities
	1689	L. T. Ptomey, R. A. Washburn, J. Lee, J. L. Greene, A. N. Szabo-Reed, J. R. Sherman, J. C. Danon, L. N. Osborne, T. D. Little and J. E. Donnelly	2019	Individual and family-based approaches to increase physical activity in adolescents with intellectual and developmental disabilities: Rationale and design for an 18 month randomized trial
	1690	L. T. Ptomey, E. A. Willis, J. L. Greene, J. C. Danon, T. K. Chumley, R. A. Washburn and J. E. Donnelly	2017	The Feasibility of Group Video Conferencing for Promotion of Physical Activity in Adolescents With Intellectual and Developmental Disabilities
	1691	L. T. Ptomey, E. A. Willis, J. Lee, R. A. Washburn, C. A. Gibson, J. J. Honas and J. E. Donnelly	2017	The feasibility of using pedometers for self-report of steps and accelerometers for measuring physical activity in adults with intellectual and developmental disabilities across an 18-month intervention
	1692	A. Queralt, A. Vicente-Ortiz and J. Molina-García	2016	The physical activity patterns of adolescents with intellectual disabilities: A descriptive study
	1693	N. Ratzon, T. Schejter, E. Alon and N. Schreuer	2011	Are young adults with special needs ready for the physical work demands?
	1694	A. Rauch, T. Hinrichs and A. Cieza	2017	Associations with being physically active and the achievement of WHO recommendations on physical activity in people with spinal cord injury
	1695	A. Rauch, T. Hinrichs, C. Oberhauser and A. Cieza	2016	Do people with spinal cord injury meet the WHO recommendations on physical activity?
	1696	S. Rees, D. Silove, T. Chey, Z. Steel, A. Bauman and T. Phan	2012	Physical activity and psychological distress amongst Vietnamese living in the Mekong Delta
	1697	C. Reid, F. Gill, N. Gore and S. Brady	2016	New ways of seeing and being: Evaluating an acceptance and mindfulness group for parents of young people with intellectual disabilities who display challenging behaviour
	1698	E. V. Richardson, B. Smith and A. Papathomas	2017	Disability and the gym: experiences, barriers and facilitators of gym use for individuals with physical disabilities
	1699	S. Ridao-Manonellas, A. Fábregas-Bofill, G. Núñez-Rueda, M. González-Amores, M. García-Prat, L. López-Seguer, J. G. Rivière, A. Martín-Nalda, N. Mendoza-Palomar, S. Melendo-Pérez and P. Soler-Palacín	2020	Health-Related Quality of Life and Multidimensional Fatigue Scale in Children with Primary Immunodeficiencies
	1700	M. Riley, L. Morrison and A. McEvoy	2019	Health Maintenance in School-Aged Children: Part I. History, Physical Examination, Screening, and Immunizations
	1701	S. D. R. Ringenbach, S. D. Holzapfel, G. M. Mulvey, A. Jimenez, A. Benson and M. Richter	2016	The effects of assisted cycling therapy (ACT) and voluntary cycling on reaction time and measures of executive function in adolescents with Down syndrome
	1702	M. L. Ringle and G. Wernovsky	2016	Functional, quality of life, and neurodevelopmental outcomes after congenital cardiac surgery
	1703	M. P. Robert, I. Ingster-Moati, E. Albuisson, D. Cabrol, B. Golse and L. Vaivre-Douret	2014	Vertical and horizontal smooth pursuit eye movements in children with developmental coordination disorder
	1704	D. E. Rosenberg, C. H. Bombardier, S. Artherholt, M. P. Jensen and R. W. Motl	2013	Self-reported depression and physical activity in adults with mobility impairments
	1705	M. Rosety-Rodriguez, A. J. Diaz, I. Rosety, M. A. Rosety, A. Camacho, G. Fornieles, M. Rosety and F. J. Ordonez	2014	Exercise reduced inflammation: but for how long after training?
	1706	J. L. Rowland, L. A. Malone, C. M. Fidopiastis, S. Padalabalanarayanan, M. Thirumalai and J. H. Rimmer	2016	Perspectives on Active Video Gaming as a New Frontier in Accessible Physical Activity for Youth With Physical Disabilities
	1707	E. Rubenstein, L. DuBois, M. Sadowsky, K. Washburn, M. Forquer, H. Stanish and T. Shriver	2020	Evaluating the potential of Special Olympics fitness models as a health intervention for adults with intellectual disabilities
	1708	D. M. Ruscello and L. D. Vallino	2020	The Use of Nonspeech Oral Motor Exercises in the Treatment of Children With Cleft Palate: A Re-Examination of Available Evidence
	1709	L. Saez, K. Legrand, C. Alleyrat, S. Ramisasoa, J. Langlois, L. Muller, A. Y. Omorou, R. De Lavenne, J. Kivits, E. Lecomte and S. Briançon	2018	Using facilitator-receiver peer dyads matched according to socioeconomic status to promote behaviour change in overweight adolescents: a feasibility study
	1710	Y. Salem, S. J. Gropack, D. Coffin and E. M. Godwin	2012	Effectiveness of a low-cost virtual reality system for children with developmental delay: a preliminary randomised single-blind controlled trial
	1711	R. R. Saunders, M. D. Saunders, J. E. Donnelly, B. K. Smith, D. K. Sullivan, B. Guilford and M. F. Rondon	2011	Evaluation of an approach to weight loss in adults with intellectual or developmental disabilities
	1712	M. N. Savage, T. Taber-Doughty, M. T. Brodhead and E. C. Bouck	2018	Increasing physical activity for adults with autism spectrum disorder: Comparing in-person and technology delivered praise
	1713	A. D. M. Sawyer, R. Jones, M. Ucci, L. Smith, A. Kearns and A. Fisher	2017	Cross-sectional interactions between quality of the physical and social environment and self-reported physical activity in adults living in income-deprived communities
	1714	M. A. Schenkelberg, W. H. Brown, K. L. McIver and R. R. Pate	2021	An observation system to assess physical activity of children with developmental disabilities and delays in preschool
	1715	E. P. Schijven, D. H. G. Hulsmans, J. E. L. VanDerNagel, J. Lammers, R. Otten and E. A. P. Poelen	2021	The effectiveness of an indicated prevention programme for substance use in individuals with mild intellectual disabilities and borderline intellectual functioning: results of a quasi-experimental study
	1716	J. D. Schmidt, J. K. Luiselli, H. Rue and K. Whalley	2013	Graduated exposure and positive reinforcement to overcome setting and activity avoidance in an adolescent with autism
	1717	D. R. Shapiro and L. A. Malone	2016	Quality of life and psychological affect related to sport participation in children and youth athletes with physical disabilities: A parent and athlete perspective
	1718	N. Shields, A. Synnot and C. Kearns	2015	The extent, context and experience of participation in out-of-school activities among children with disability
	1719	C.-H. Shih	2011	A standing location detector enabling people with developmental disabilities to control environmental stimulation through simple physical activities with Nintendo Wii Balance Boards
	1720	C.-H. Shih, L.-C. Chen and C.-T. Shih	2012	Assisting people with disabilities to actively improve their collaborative physical activities with Nintendo Wii Balance Boards by controlling environmental stimulation
	1721	C.-H. Shih and Y.-C. Chiu	2014	Assisting obese students with intellectual disabilities to actively perform the activity of walking in place using a dance pad to control their preferred environmental stimulation
	1722	C.-H. Shih, C.-C. Chung, C.-T. Shih and L.-C. Chen	2011	Enabling people with developmental disabilities to actively follow simple instructions and perform designated physical activities according to simple instructions with Nintendo Wii Balance Boards by controlling environmental stimulation
	1723	C.-T. Shih, C.-H. Shih and C.-H. Luo	2013	Assisting people with disabilities in actively performing physical activities by controlling the preferred environmental stimulation with a gyration air mouse
	1724	I.-S. Shin and E.-Y. Park	2012	Meta-analysis of the effect of exercise programs for individuals with intellectual disabilities
	1725	C. H. Shirazipour, J. R. Tomasone and K. A. Martin Ginis	2019	Enhancing health care professionals' and trainees' knowledge of physical activity guidelines for adults with and without SCI
	1726	M. Shrestha, T. A. Strand, M. Ulak, R. K. Chandyo, S. Ranjitkar, M. Hysing, L. Shrestha and I. Kvestad	2019	The feasibility of the Ages and Stages Questionnaire for the assessment of child development in a community setting in Nepal
	1727	I. S. Silva, R. Pedrosa, I. G. Azevedo, A.-M. Forbes, G. A. Fregonezi, M. E. Dourado Junior, S. R. Lima and G. M. Ferreira	2019	Respiratory muscle training in children and adults with neuromuscular disease
	1728	A. M. Silverman and G. L. Cohen	2014	Stereotypes as stumbling-blocks: how coping with stereotype threat affects life outcomes for people with physical disabilities
	1729	D. K. A. Singh, N. N. A. Rahman, R. Seffiyah, S. Y. Chang, A. K. Zainura, S. R. Aida and K. H. S. Rajwinder	2017	Impact of virtual reality games on psychological well-being and upper limb performance in adults with physical disabilities: A pilot study
	1730	G. K. Singh, S. M. Yu and M. D. Kogan	2013	Health, chronic conditions, and behavioral risk disparities among U.S. immigrant children and adolescents
	1731	G. N. Siperstein, A. B. Albert, H. E. Jacobs, K. J. Osborne and J. E. Stokes	2018	A schoolwide approach to promoting student bystander behavior in response to the use of the word "retard"
	1732	G. N. Siperstein, E. D. McDowell, H. E. Jacobs, J. E. Stokes and A. L. Cahn	2019	Unified Extracurricular Activities as a Pathway to Social Inclusion in High Schools
	1733	C. Sit, R. Li, T. L. McKenzie, E. Cerin, S. Wong, R. Sum and E. Leung	2019	Physical Activity of Children with Physical Disabilities: Associations with Environmental and Behavioral Variables at Home and School
	1734	C. H. P. Sit, T. L. McKenzie, E. Cerin, B. C. Chow, W. Y. Huang and J. Yu	2017	Physical Activity and Sedentary Time among Children with Disabilities at School
	1735	J. Slaman, M. Roebroeck, A. Dallmijer, J. Twisk, H. Stam and R. Van Den Berg-Emons	2015	Can a lifestyle intervention programme improve physical behaviour among adolescents and young adults with spastic cerebral palsy? A randomized controlled trial
	1736	J. Slaman, M. E. Roebroeck, J. van Meeteren, W. M. van der Slot, H. A. Reinders-Messelink, E. Lindeman, H. J. Stam and R. J. van den Berg-Emons	2010	Learn 2 Move 16-24: effectiveness of an intervention to stimulate physical activity and improve physical fitness of adolescents and young adults with spastic cerebral palsy; a randomized controlled trial
	1737	A. Soler Marín and J. M. Xandri Graupera	2011	Nutritional status of intellectual disabled persons with Down syndrome
	1738	S. M. Srinivasan, L. S. Pescatello and A. N. Bhat	2014	Current perspectives on physical activity and exercise recommendations for children and adolescents with autism spectrum disorders
	1739	R. J. Stancliffe and L. L. Anderson	2017	Factors associated with meeting physical activity guidelines by adults with intellectual and developmental disabilities
	1740	H. I. Stanish and V. A. Temple	2012	Efficacy of a peer-guided exercise programme for adolescents with intellectual disability
	1741	G. V. Størvold, R. B. Jahnsen, K. A. I. Evensen, U. K. Romild and G. H. Bratberg	2018	Factors Associated with Enhanced Gross Motor Progress in Children with Cerebral Palsy: A Register-Based Study
	1742	Y. Suarez-Balcazar, M. Hoisington, A. A. Orozco, D. Arias, C. Garcia, K. Smith and B. Bonner	2016	Benefits of a Culturally Tailored Health Promotion Program for Latino Youth With Disabilities and Their Families
	1743	E. Sullivan and L. Masters Glidden	2014	Changing attitudes toward disabilities through unified sports
	1744	W. J. Sung, W. J. Kim, Y. Hwang, J. S. Kim, S. H. Lim and B. Y. Hong	2020	Body composition of school-aged children with disabilities
	1745	N. N. Swe, S. Sendhilnnathan, M. van Den Berg and C. Barr	2015	Over ground walking and body weight supported walking improve mobility equally in cerebral palsy: a randomised controlled trial
	1746	A. Sylvestre, J. Brisson, C. Lepage, L. Nadeau and I. Deaudelin	2016	Social participation of children age 8-12 with SLI
	1747	A. R. Taliaferro and L. Hammond	2016	I Don't Have Time: Barriers and Facilitators to Physical Activity for Adults With Intellectual Disabilities
	1748	T. Z. Tamin, F. H. Idris, M. Mansyur and S. Soegondo	2015	Model and effectiveness of endurance exercise to increase physical fitness in intellectual disability subjects with obesity: a randomized controlled trial
	1749	T. R. Tamse, M. D. Tillman, C. B. Stopka, A. C. Weimer, G. L. Abrams and I. M. Issa	2010	Supervised moderate intensity resistance exercise training improves strength in Special Olympic athletes
	1750	T. X. Tan	2014	Developmental delays at arrival, early intervention enrollment, and adopted Chinese girls' academic performance and internalizing problems in adolescence
	1751	S. L. Tannenbaum, L. A. McClure, T. Asfar, R. L. Sherman, W. G. LeBlanc and D. J. Lee	2016	Are Cancer Survivors Physically Active? A Comparison by US States
	1752	E. Tappauf	2010	[Awareness through physical activity]
	1753	E. Tarakci, N. Arman, D. Tarakci and O. Kasapcopur	2020	Leap Motion Controller-based training for upper extremity rehabilitation in children and adolescents with physical disabilities: A randomized controlled trial
	1754	V. A. Temple, G. C. Frey and H. I. Stanish	2017	Interventions to promote physical activity for adults with intellectual disabilities
	1755	V. A. Temple and H. I. Stanish	2011	The feasibility of using a peer-guided model to enhance participation in community-based physical activity for youth with intellectual disability
	1756	E. Terblanche and P. H. Boer	2013	The functional fitness capacity of adults with Down syndrome in South Africa
	1757	S. Tétreault, A. Freeman, M. Carrière, P. Beaupré, H. Gascon and P. Marier Deschênes	2014	Understanding the parents of children with special needs: collaboration between health, social and education networks
	1758	R. E. Thomas, L. M. Johnston, R. N. Boyd, L. Sakzewski and M. J. Kentish	2014	GRIN: "GRoup versus INdividual physiotherapy following lower limb intra-muscular Botulinum Toxin-A injections for ambulant children with cerebral palsy: an assessor-masked randomised comparison trial": study protocol
	1759	J. R. Tomasone, S. N. Sweet, S. McReynolds and K. A. Martin Ginis	2017	A multilevel modeling approach to examining the implementation-effectiveness relationship of a behavior change intervention for health care professional trainees
	1760	M. Tomlinson, M. Jordans, H. MacMillan, T. Betancourt, X. Hunt and C. Mikton	2017	Research priority setting for integrated early child development and violence prevention (ECD+) in low and middle income countries: An expert opinion exercise
	1761	C. V. A. Toscano, H. M. Carvalho and J. P. Ferreira	2018	Exercise Effects for Children With Autism Spectrum Disorder: Metabolic Health, Autistic Traits, and Quality of Life
	1762	E. B. H. Treichler, M. L. Thomas, A. W. Bismark, W. C. Hochberger, M. Tarasenko, J. Nungaray, L. Cardoso, Y. B. Joshi, W. Zhang, J. Sprock, N. Swerdlow, A. N. Cohen and G. A. Light	2019	Divergence of subjective and performance-based cognitive gains following cognitive training in schizophrenia
	1763	B. K. Unwin, J. Goodie, B. V. Reamy and J. Quinlan	2013	Care of the college student
	1764	J. M. Utley, O. Affuso and A. C. Rucks	2016	Adolescent obesity in contextual settings: a scoping study of multilevel and hierarchical examinations
	1765	M. Valentin-Gudiol, C. Bagur-Calafat, M. Girabent-Farrés, M. Hadders-Algra, K. Mattern-Baxter and R. Angulo-Barroso	2013	Treadmill interventions with partial body weight support in children under six years of age at risk of neuromotor delay: a report of a Cochrane systematic review and meta-analysis
	1766	M. H. M. van der Cammen-van Zijp, S. J. Gischler, P. Mazer, M. van Dijk, D. Tibboel and H. Ijsselstijn	2010	Motor-function and exercise capacity in children with major anatomical congenital anomalies: an evaluation at 5 years of age
	1767	A. G. van der Niet, E. Hartman, B. J. Moolenaar, J. Smith and C. Visscher	2014	Relationship between physical activity and physical fitness in school-aged children with developmental language disorders
	1768	L. F. van Vulpen, S. de Groot, E. A. Rameckers, J. G. Becher and A. J. Dallmeijer	2018	Improved parent-reported mobility and achievement of individual goals on activity and participation level after functional power-training in young children with cerebral palsy: a double-baseline controlled trial
	1769	J. Vanhelst, J. Labreuche, L. Béghin, E. Drumez, P. S. Fardy, D. Chapelot, J. Mikulovic and Z. Ulmer	2017	Physical Fitness Reference Standards in French Youth: The BOUGE Program
	1770	J. Vanhelst, C. Ternynck, H. Ovigneur and T. Deschamps	2020	Normative health-related fitness values for French children: The Diagnoform Programme
	1771	P. Varsamis and I. Agaliotis	2011	Profiles of self-concept, goal orientation, and self-regulation in students with physical, intellectual, and multiple disabilities: Implications for instructional support
	1772	J. Veitch, A. Carver, G. Abbott, B. Giles-Corti, A. Timperio and J. Salmon	2015	How active are people in metropolitan parks? An observational study of park visitation in Australia
	1773	A. P. Vermeiren, M. Willeboordse, M. Oosterhoff, N. Bartelink, P. Muris and H. Bosma	2018	Socioeconomic multi-domain health inequalities in Dutch primary school children
	1774	Z. Volfson, A. C. McPherson, J. R. Tomasone, G. E. Faulkner and K. P. Arbour-Nicitopoulos	2020	Examining factors of physical activity participation in youth with spina bifida using the Theoretical Domains Framework
	1775	E. F. Wallén, M. Müllersdorf, K. Christensson and C. Marcus	2013	A school-based intervention associated with improvements in cardiometabolic risk profiles in young people with intellectual disabilities
	1776	D. Walsh, S. Belton, S. Meegan, K. Bowers, D. Corby, A. Staines, T. McVeigh, M. McKeon, E. Hoey, D. Trépel, P. Griffin and M. R. Sweeney	2018	A comparison of physical activity, physical fitness levels, BMI and blood pressure of adults with intellectual disability, who do and do not take part in Special Olympics Ireland programmes: Results from the SOPHIE study
	1777	M. Weems, L. Truex, R. Scampini, R. Fleming, C. Curtin and L. Bandini	2017	A Novel Weight-Loss Tool Designed for Adolescents with Intellectual Disabilities
	1778	L. White, Z. Volfson, G. Faulkner and K. Arbour-Nicitopoulos	2016	Reliability and Validity of Physical Activity Instruments Used in Children and Youth With Physical Disabilities: A Systematic Review
	1779	M. Willems, A. Waninge, T. I. M. Hilgenkamp, P. van Empelen, W. P. Krijnen, C. P. van der Schans and C. A. Melville	2018	Effects of lifestyle change interventions for people with intellectual disabilities: Systematic review and meta-analysis of randomized controlled trials
	1780	C. E. Willis, S. Reid, C. Elliott, M. Rosenberg, A. Nyquist, R. Jahnsen and S. Girdler	2018	A realist evaluation of a physical activity participation intervention for children and youth with disabilities: what works, for whom, in what circumstances, and how?
	1781	K. L. Willoughby, K. J. Dodd, N. Shields and S. Foley	2010	Efficacy of partial body weight-supported treadmill training compared with overground walking practice for children with cerebral palsy: a randomized controlled trial
	1782	B. C. Wingo, D. Yang, D. Davis, S. Padalabalanarayanan, B. Hopson, M. Thirumalai and J. H. Rimmer	2020	Lessons learned from a blended telephone/e-health platform for caregivers in promoting physical activity and nutrition in children with a mobility disability
	1783	C. C. Winter, C. Müller, J. Hardes, J. Boos, G. Gosheger and D. Rosenbaum	2012	Pediatric patients with a malignant bone tumor: when does functional assessment make sense?
	1784	R. Wiseheart and R. Wellington	2019	Identifying dyslexia risk for sport-related concussion management: Sensitivity and specificity of self-report and rapid naming
	1785	J. F. Woodward, N. L. Swigonski and M. R. Ciccarelli	2012	Assessing the health, functional characteristics, and health needs of youth attending a noncategorical transition support program
	1786	M. Wouters, H. M. Evenhuis and T. I. M. Hilgenkamp	2020	Physical fitness of children and adolescents with moderate to severe intellectual disabilities
	1787	A. Wright, R. Roberts, G. Bowman and A. Crettenden	2019	Barriers and facilitators to physical activity participation for children with physical disability: comparing and contrasting the views of children, young people, and their clinicians
	1788	C.-L. Wu, J.-D. Lin, J. Hu, C.-F. Yen, C.-T. Yen, Y.-L. Chou and P.-H. Wu	2010	The effectiveness of healthy physical fitness programs on people with intellectual disabilities living in a disability institution: six-month short-term effect
	1789	W.-L. Wu, Y.-F. Yang, I. H. Chu, H.-T. Hsu, F.-H. Tsai and J.-M. Liang	2017	Effectiveness of a cross-circuit exercise training program in improving the fitness of overweight or obese adolescents with intellectual disability enrolled in special education schools
	1790	N. Xenakis and J. Goldberg	2010	The Young Women's Program: A health and wellness model to empower adolescents with physical disabilities
	1791	W. Xu, J. Yao and W. Liu	2019	Intervention Effect of Sensory Integration Training on the Behaviors and Quality of Life of Children with Autism
	1792	S. Yazdani, C. T. Yee and P. J. Chung	2013	Factors predicting physical activity among children with special needs
	1793	A. Ygual-Fernandez and J. F. Cervera-Merida	2016	[Non-speech oral motor treatment efficacy for children with developmental speech sound disorders]
	1794	A. Yildirim, G. D. Sürücü, A. Karamercan, D. E. Gedik, N. Atci, D. Dülgeroǧlu and N. Özgirgin	2016	Short-term effects of upper extremity circuit resistance training on muscle strength and functional independence in patients with paraplegia
	1795	N. U. Yildirim, F. Erbahçeci, N. Ergun, K. H. Pitetti and M. W. Beets	2010	The effect of physical fitness training on reaction time in youth with intellectual disabilities
	1796	A. Zafeiridis, P. Giagazoglou, K. Dipla, K. Salonikidis, C. Karra and E. Kellis	2010	Muscle fatigue during intermittent exercise in individuals with mental retardation
	1797	J. Zhang, F. Wen, J. Zhang, J. Xiao, W. Zhang, K. Zhou and Y. Chen	2014	[Therapeutic effects of exercise-based treatment programme on children with attention-deficit/hyperactivity disorder]
	1798	W. M. Zhao, K. Thirumal, R. Renwick and D. DuBois	2021	Belonging through sport participation for young adults with intellectual and developmental disabilities: A scoping review
	1799	Z. Zolkipli-Cunningham, R. Xiao, A. Stoddart, E. M. McCormick, A. Holberts, N. Burrill, S. McCormack, L. Williams, X. Wang, J. L. P. Thompson and M. J. Falk	2018	Mitochondrial disease patient motivations and barriers to participate in clinical trials
	1800	F. Zurita-Ortega, J. L. Ubago-Jiménez, P. Puertas-Molero, I. A. Ramírez-Granizo, J. J. Muros and G. González-Valero	2020	Effects of an Alternative Sports Program Using Kin-Ball in Individuals with Intellectual Disabilities
	1801	A. A. Alsirhani, Q. I. Muaidi, S. Nuhmani, K. Thorborg, M. A. Husain and W. S. A. Al Attar	2024	The effectiveness of the Copenhagen adduction exercise on improving eccentric hip adduction strength among soccer players with groin injury: a randomized controlled trial
	1802	R. Andias, M. Rodrigues and A. G. Silva	2024	Predictors of improvement in community adolescents with chronic neck pain: A secondary analysis using different improvement criteria
	1803	H. Babagoltabar-Samakoush, B. Aminikhah and S. Bahiraei	2025	Effectiveness of dynamic neuromuscular stabilization training on strength, endurance, and flexibility in adults with intellectual disabilities, a randomized controlled trial
	1804	Y.-G. Bao, S. Li, B.-R. Liu, Y.-F. Zhao, F.-Q. Song and B. Wu	2024	Severe multiple injuries in a 15-year-old boy with pelvic fracture complete anterior dislocation of the sacroiliac joint and rupture of the internal and external iliac arteries: A case report of a rare injury
	1805	M. H. Bloyer, R. Ma, Y. Agosto, C. Velasquez, K. Espina, J. Palenzuela, M. Schladant, J. Hernandez, S. E. Messiah and R. Natale	2024	Impact of the Physical Activity Environment on Change in Body Mass Index Percentile in Child Care Centers Serving Children with Disabilities
	1806	J. Y. Choi, S. K. Kim, J. Hong, H. Park, S.-S. Yang, D. Park and M.-K. Song	2024	Overground Gait Training With a Wearable Robot in Children With Cerebral Palsy: A Randomized Clinical Trial
	1807	J. Corey, J. M. Tsai, A. Mhadeshwar, S. Srinivasan and A. Bhat	2024	Digital motor intervention effects on motor performance of individuals with developmental disabilities: a systematic review
	1808	H. Curtin, C. K. Simms, D. Kiernan, R. B. Reilly and M. Spirtos	2025	The Effect of Mobility Assistance Dogs on Quality of Life in Children with Physical and Neurological Impairments
	1809	Y. Eisenberg, A. Hofstra and E. Twardzik	2024	Quantifying active travel among people with disabilities in the US
	1810	J. P. d. Freitas, R. Costa, L. C. Barranco, K. Reis, A. J. Lopes, M. R. M. Mainenti and P. Dos Santos Vigário	2024	Effect of inspiratory muscle training on pulmonary function, respiratory muscle strength, aerobic performance, sports skills, and quality of life in wheelchair rugby athletes
	1811	G. Gaban, H. B. Vægter, M. R. S. Vivaldini, C. N. Broisler, G. S. Nunes and L. F. A. Selistre	2025	Acute and long-term effect of specific and non-specific exercises in patients with chronic neck pain: A protocol for a randomized controlled trial
	1812	M. C. Gallotta, E. Franciosi, M. Giorgi, L. Guidetti, E. Cerbara, G. Pes, F. Silvestri and D. Curzi	2024	Benefits of inclusive sport training on fitness and health of athletes with and without intellectual disability
	1813	J. S. Jacobsen, R. Evans, K. Morgan, K. Thorborg, L. G. Oestergaard and D. Sørensen	2024	An exercise and patient education intervention to reduce pain and physical limitations in adults with acetabular dysplasia: study protocol for a process evaluation integrated within a randomised controlled trial (the MovetheHip trial)
	1814	J. Jo, J. E. Dugan, G. H. Rigney, K. L. Williams, P. D. Berkner, G. L. Iverson, S. L. Zuckerman and D. P. Terry	2024	Examining for gender differences in return to learn following sport-related concussion in high school student athletes
	1815	C. Justribó-Manion, J. Mesa-Jiménez, J. Bara-Casaus, J.-C. Zuil-Escobar, K. Wachowska and G. Álvarez-Bustins	2025	Additional effects of therapeutic exercise and education on manual therapy for chronic temporomandibular disorders treatment: a randomized clinical trial
	1816	M. Kaya, H. Ucgun and H. Denizoglu Kulli	2024	The effect of proprioceptive neuromuscular facilitation on individuals with text neck syndrome: A randomized controlled study
	1817	T. Kondo, H. Tsuboi, K. Nishiyama, G. Takahashi and Y. Nishimura	2024	Effects of rehabilitation treatments jointly considered by physiatrists and rehabilitation therapists in patients with severe burn injury
	1818	M. K. Labecka, M. Plandowska, A. Truszczyńska-Baszak, R. Rajabi, D. Różańska and M. Płaszewski	2024	Effects of the active break intervention on nonspecific low back pain among young people: a randomized controlled trial
	1819	Z. Li, C. L. Meyer, H. Xu, A. Jackson-Morris, M. Zhang, D. Wu, H. He, S. Chang and G. Ma	2024	The Return on Investment for the Prevention and Treatment of Childhood and Adolescent Overweight and Obesity in Beijing: A Modeling Study
	1820	A. López Requena, A. Baño Alcaraz, P. Escolar Reina, E. Ferrández Gómez and G. Cánovas Ambit	2024	Effectiveness of a cervical treatment in wind-instrument musicians with temporomandibular dysfunction: A randomized clinical trial
	1821	A. Manca, M. Meloni, L. Ventura, G. Consoli, S. Fenu, G. Mura, F. Deriu and L. Cugusi	2024	Dose-Response Effects on LBP, Sleep, and Depression of Online Pre-Partum and Post-Partum Pilates-Based Programs
	1822	S. A. Melo, L. d. B. Macedo, L. C. C. Bullhões, R. L. Cavalcanti, J. I. d. Azevedo Rodolfo and J. S. Brasileiro	2024	Effects of neuromuscular electrical stimulation on patellofemoral pain: A randomized controlled trial
	1823	J. D. Meyer, S. J. E. Kelly, J. M. Gidley, J. E. Lansing, S. L. Smith, S. L. Churchill, E. B. K. Thomas, S. B. Goldberg, H. C. Abercrombie, T. A. Murray and N. G. Wade	2024	Protocol for a randomized controlled trial: exercise-priming of CBT for depression (the CBT+ trial)
	1824	A. Minghetti, M. Widmer, E. Viehweger, R. Roth, R. Gysin and M. Keller	2024	Translating scientific recommendations into reality: a feasibility study using group-based high-intensity functional exercise training in adolescents with cerebral palsy
	1825	J. Moreira, A. João, P. Aguiar, A. Raimundo, M. Mesquita, J. Flamínio, M. Almeida and P. Boto	2024	Health-related quality of life after rehabilitation from knee surgery in rural and urban settings: a quasi-experimental study
	1826	N. Moser, M. R. Popovic and S. Kalsi-Ryan	2024	Effectiveness of personalized rehabilitation in adults suffering from persistent concussion symptoms as compared to usual care: a randomized control trial protocol
	1827	L. Nabors, A. Bauer, K. Ayers, B. Workman, M. Butsch Kovacic and S.-Y. Lee	2024	A Short-Term Evaluation of the Eat and Exercise to Win Program for Adults with Intellectual and Developmental Disabilities
	1828	C. Neason, C. L. Samanna, S. D. Tagliaferri, D. L. Belavý, S. J. Bowe, M. J. Clarkson, E. A. Craige, R. Gollan, L. C. Main, C. T. Miller, U. H. Mitchell, N. L. Mundell, D. Scott, J. L. Tait, G. E. Vincent and P. J. Owen	2025	Running is acceptable and efficacious in adults with non-specific chronic low back pain: the ASTEROID randomised controlled trial
	1829	N. N. Nezhad, A. Parnow, K. Khamoushian, R. Eslami and J. S. Baker	2024	Resistance training improves functional capacities in women with multiple sclerosis: a randomized control trial
	1830	K. L. Noerr and R. Swinford	2025	The influence of assistance in home-based exercise programmes for individuals with intellectual disabilities
	1831	B. Özüberk, M. A. Deniz and F. C. Soyupek	2024	Effect of exercise on cluneal nerve entrapment neuropathy: a case report
	1832	E. Pauluka, L. S. Ceolin, L. C. Fontanela and A. N. Dos Santos	2025	Aquatic Compared With Land-Based Exercises on Gross Motor Function of Children/Adolescents With Cerebral Palsy: A Systematic Review With Meta-Analysis
	1833	G. Peterson, D. Nilsson, M. Jönsson, K. Bennett and A. Peolsson	2024	Neck muscle function improves after neck exercises in individuals with whiplash-associated disorders: a case-control ultrasound study with speckle-tracking analyses
	1834	K. Quibin, B. K. Crawley, R. Saab, P. Krishna and T. Murry	2024	Expiratory Muscle Strength Treatment for Refractory Chronic Cough: A Short-term Single Exercise Program
	1835	R. Rodrigues De Sousa Junior, D. Oliveira Souto, F. Ribeiro Ferreira, F. Caetano Martins Da Silva E Dutra, A. C. Resende Camargos, G. L. Clutterbuck and H. Ribeiro Leite	2024	Parents' perceptions of a modified sports intervention for children with cerebral palsy
	1836	B. Rothman, M. Slomkowski, A. Speier, A. J. Rush, M. H. Trivedi, E. Lawson, M. Fahmy, D. Carpenter, D. Chen and A. Forbes	2024	Evaluating the Efficacy of a Digital Therapeutic (CT-152) as an Adjunct to Antidepressant Treatment in Adults With Major Depressive Disorder: Protocol for the MIRAI Remote Study
	1837	S. Santiago, A. M. Joshua, A. Nayak, Z. Misri, S. Pai, R. Pai, P. Mithra, A. J. Prabhakar and V. Palaniswamy	2024	Effectiveness of novel facial stretching with structured exercise versus conventional exercise for Bell's palsy: a single-blinded randomized clinical trial
	1838	D. Shin, H. Kim, S. Lee, Y. Cho and W. Jung	2024	Using Large Language Models to Detect Depression From User-Generated Diary Text Data as a Novel Approach in Digital Mental Health Screening: Instrument Validation Study
	1839	S. M. Syed Shamsuddin, N. Ahmad, I. B. Idris, A. N. Aizuddin, R. Ibrahim, W. Mustafa Din, I. H. Kaharudin, M. R. Abdul Rahman, S. Wahab and Q. Mohd Ghazali	2024	Natural health product knowledge as a significant factor associated with health-promoting lifestyle in a low-income urban community in Kuala Lumpur
	1840	T. Y. Tan, B. Y. Cao, W. M. Liang, S. Lou, Z. Han, Y. X. Ji and J. Xiao	2024	The superiority trial of Baduanjin training on patients chronic low back pain: a study protocol for a randomized controlled trial
	1841	C. R. Tottoli, Â. J. Ben, E. N. da Silva, J. E. Bosmans, M. van Tulder and R. L. Carregaro	2024	Effectiveness of Pilates compared with home-based exercises in individuals with chronic non-specific low back pain: Randomised controlled trial
	1842	L. D. Wiggins, J. Daniels, K. Overwyk, L. Croen, C. DiGuiseppi, C. Bradley, P. Powell, G. Dichter, E. Moody and K. Pazol	2024	Depressive symptoms and activity engagement in autistic adolescents and those with other developmental disabilities
	1843	J. Youngblood, M. H. McDonough, E. G. Condliffe, D. Legg and C. A. Emery	2024	We're a lot closer, we talk more: family experiences and relationships following child's participation in an adapted physical activity camp
	1844	M. An, R. Tanaka, N. Hirota, T. Sasai, H. Takahashi, Y. Ogawa, S. Horai, M. Inoue, R. Rakwal and T. Kato	2024	A scoping review of adapted physical activity interventions for children and youth with disabilities using international classification of functioning, disability and health: Children and youth version as a reference
	1845	A. B. Bowling, A. E. Staiano, D. P. Hatfield, T. Daly, R. Sabelli, J. Slavet, L. G. Bandini, C. Curtin, P. Nauta, W. Kennedy, C. Stuetzle and A. Must	2024	Gamerfit-asd demonstration pilot: Evaluation of the feasibility and preliminary efficacy of an evidence-based exergaming and telehealth coaching intervention for autistic youth
	1846	J. Campagna, K. Czyszczon, J. Little, C. Selby, L. Wick, D. Ferreira and K. Oriel	2024	The physical and psychosocial impact of a school‐based running programme for adolescents with disabilities
	1847	B. M. Nesrine, S. Jarraya and L. Caprioli	2024	The effectiveness of a mindfulness-based program in improving cognitive and socio-affective skills among adolescents with intellectual and developmental disabilities: A randomized controlled study
	1848	D. Page, S. Hanrahan and L. Buckley	2024	Positive youth development program for adolescents with disabilities: A pragmatic trial
	1849	M. Purgato, C. Cadorin, E. Prina, M. Cabral Ferreira, L. Del Piccolo, M. Gerber, M. J. D. Jordans, G. Ostuzzi, J. Richards, D. Rudi, F. Vitali, S. Cortese, F. Schena and C. Barbui	2024	Umbrella systematic review and meta-analysis: Physical activity as an effective therapeutic strategy for improving psychosocial outcomes in children and adolescents
	1850	A. Ullenhag, R. Jahnsen, N. Klove, S. Smedvig and A. Hoberg	2024	How did youth with cerebral palsy perceive participation in everyday life after participating in a periodical intensive rehabilitation program based on adapted physical activity in groups? A qualitative interview study
	1851	L. D. Wiggins, J. Daniels, K. Overwyk, L. Croen, C. DiGuiseppi, C. Bradley, P. Powell, G. Dichter, E. Moody and K. Pazol	2024	Depressive symptoms and activity engagement in autistic adolescents and those with other developmental disabilities
	1852	J. Youngblood, M. H. McDonough, E. G. Condliffe, D. Legg and C. A. Emery	2024	'We’re a lot closer, we talk more': Family experiences and relationships following child’s participation in an adapted physical activity camp
	1853	A. Almas, S. Hashmi, A. Elahi, O. M. Parkash, S. Sabir and R. Iqbal	2024	Comparison of Physical Activity Measured by Self-Reported Physical Activity and Wearable Device Xiaomi MI2 Band in Preadolescent School Children – A Pilot Cross-Sectional Study
	1854	J. C. Ladwig, E. M. Broeckelmann, K. M. Sibley, J. Ripat and C. M. Glazebrook	2024	A synthesis of the characteristics of dance interventions engaging adults with neurodevelopmental disabilities: a scoping review
	1855	P. Lormans, P.-J. Loos, S. Vanbrabant, P. Quetin, X. Huybrechts and O. Ghekiere	2024	Hip Fracture in the Sportive Adult: Case Report of Complete Functional Recovery After Removal of Hardware
	1856	R. Oshea, M. Jones and S. Getsoian	2024	Measuring activity levels across the day using Philips Health band watches: a case series
	1857	H. Shuttleworth, L. Hickey and R. Toovey	2024	Pathways to participation in gymnastics for children with disability
	1858	B. D. Stirling, J. C. Sum, L. Baek, L. A. Michener, A. J. Barrack and A. R. Tate	2024	Shoulder Pain in Competitive Swimmers: A Multi-Site Survey Study
	1859	J. Youngblood, M. H. McDonough, E. G. Condliffe, D. Legg and C. A. Emery	2024	We're a lot closer, we talk more: family experiences and relationships following child's participation in an adapted physical activity camp
	1860	J. L. Youngblood, M. H. McDonough, E. G. Condliffe, D. Legg and C. A. Emery	2024	We're stronger as a family: Family experiences and relationships in an adapted physical activity camp
	1861	R. Ahmadi, D. Hasan and B. A. Hosin	2012	The effect of 6 weeks core stabilization training program on the balance in mentally retarded students
	1862	F. M. Alfieri, M. C. C. Barros, K. C. d. Carvalho, I. Toral, C. F. d. Silva and N. C. d. O. Vargas e Silva	2020	Geotherapy combined with kinesiotherapy is efficient in reducing pain in patients with osteoarthritis
	1863	S. K. Anderson, D. P. Loy, M. C. Janke and C. E. Watts	2019	The Effects of Therapeutic Horseback Riding on Balance
	1864	O. Antoanela	2015	ASPECTS OF COORDINATION IN MENTALLY RETARDED ADULTS
	1865	C. N. Armitano, E. D. Clapham, L. S. Lamont and J. G. Audette	2015	BENEFITS OF SURFING FOR CHILDREN WITH DISABILITIES: A PILOT STUDY
	1866	A. J. T. Bakkum, S. de Groot, J. M. Stolwijk-Swüste, D. J. van Kuppevelt, L. H. V. van der Woude and T. W. J. Janssen	2015	Effects of hybrid cycling versus handcycling on wheelchair-specific fitness and physical activity in people with long-term spinal cord injury: a 16-week randomized controlled trial
	1867	P. E. Baksjøberget, A. Nyquist, T. Moser and R. Jahnsen	2017	Having Fun and Staying Active! Children with Disabilities and Participation in Physical Activity: A Follow-Up Study
	1868	S. Barak, N. Mendoza-Laiz, M. T. Gutiérrez Fuentes, M. Rubiera and Y. Hutzler	2016	Psychosocial effects of competitive Boccia program in persons with severe chronic disability
	1869	L. A. Bedini and A. Thomas	2012	Bridge II Sports: A Model of Meaningful Activity through Community-Based Adapted Sports
	1870	A. Bell, K. Palace, M. Allen and R. Nelson	2016	Using Martial Arts to Address Social and Behavioral Functioning in Children and Adolescents With Autism Spectrum Disorder
	1871	I.-C. Boca, D. Ianc and E. TarcĂU	2016	METHODS OF PREVENTION AND SUPPORT IN MAIN SPECIFIC DISEASES OF ATHLETES WITH DISABILITIES. / MODALITĂŢI DE PREVENIRE ŞI ASISTENŢĂ A PRINCIPALELOR AFECŢIUNI SPECIFICE SPORTIVILOR CU DIZABILITĂŢI
	1872	R. N. Boyd	2012	Functional progressive resistance training improves muscle strength but not walking ability in children with cerebral palsy
	1873	L. Boylan-Pett	2014	'It's the Running That Did It'
	1874	C. M. Breslin, M. E. Rudisill and D. D. Wadsworth	2015	Heart Rate Profiles of Children With and Without Autism Spectrum Disorder in Response to Physical Play: A Preliminary Investigation
	1875	E. Broach and A. McKenney	2012	Social Fun and Enjoyment: Viable Outcomes in Aquatics for Individuals With Physical Disabilities
	1876	M. J. Brown	2018	The Biggest Mover: Empowering Students with Intellectual and Developmental Delays and Physical Challenges
	1877	E. Burhaein, D. T. P. Phytanza and N. Demirci	2020	The development and validation of a revised Friendship Activity Scale and Adjective Checklist for use in the Indonesian Unified Sports program
	1878	C. Butler	2011	YOGA WITH A KICK
	1879	S. Cai	2014	IMPROVING LIVING AND WORKING SKILLS OF STUDENTS WITH DEVELOPMENTAL DISABILITIES THROUGH A SITUATIONAL PHYSICAL FITNESS PROGRAM
	1880	T. O. Carmen, P. Larisa and T. A. Consuela	2018	USING KINESIOTHERAPY PROGRAMS IN CHILDREN WITH DOWN SYNDROME
	1881	A. F. Casey, X. Wang and K. Osterling	2012	Test-Retest Reliability of the 6-Minute Walk Test in Individuals With Down Syndrome
	1882	L. Cerón-Lorente, M. C. Valenza, J. M. Pérez-Mármol, M. d. C. García-Ríos, A. M. Castro-Sánchez and M. E. Aguilar-Ferrándiz	2018	The influence of balance, physical disability, strength, mechanosensitivity and spinal mobility on physical activity at home, work and leisure time in women with fibromyalgia
	1883	L. Chervencova, N. Gencheva and I. Lyudmilova	2015	The effect of short-term multidisciplinary intervention on the levels of anxiety, ego-resilience and affect in sports shooters with disabilities
	1884	E. Chessen	2021	Virtually Possible: Real-World Strategies for Optimizing Adapted PE Programming
	1885	B. C. Chow, W. Y. J. Huang, P. H. N. Choi and P. Chien-yu	2016	Design and methods of a multi-component physical activity program for adults with intellectual disabilities living in group homes
	1886	P. Conaster, K. E. Naugle, C. Stopka and M. D. Tillman	2010	AT Programs: Are They Teaching Enough About Athletes With Disability?
	1887	H. Concepcion	2017	Video Game Therapy as an Intervention for Children With Disabilities Literature Review and Program Protocol
	1888	S. L. Cone and T. P. Cone	2018	Dance Partners Making Meaningful Connections
	1889	P. J. Craig, B. Barcelona, S. Aytur, J. Amato and S. J. Young	2019	Using Inclusive Sport for Social Change in Malawi, Africa
	1890	A. Cuesta-Vargas, J. C. García-Romero, M. Arroyo-Morales, Á. M. Diego-Acosta and D. J. Daly	2011	Exercise, Manual Therapy, and Education with or Without High-Intensity Deep-Water Running for Nonspecific Chronic Low Back Pain
	1891	K. Davis, P. Hodson, G. Zhang, B. Boswell and J. Decker	2010	Providing Physical Activity for Students with Intellectual Disabilities: The Motivate, Adapt, and Play Program
	1892	B. Delaney, D. Crandell and J. P. Barfield	2014	SPORT-BASED THERAPEUTIC RECREATION: PERCEIVED OUTCOMES AND IMPLICATIONS FOR RESEARCH
	1893	A. Dixon-Ibarra, S. Driver, K. Vanderbom and K. Humphries	2017	Understanding physical activity in the group home setting: a qualitative inquiry
	1894	L. Draudvilienė, S. Sosunkevič, L. Daniusevičiūtė-Brazaitė, A. Burkauskienė and J. Draudvila	2020	The Benefit Assessment of the Physiotherapy Sessions for Children with Autism Spectrum Disorder
	1895	G. C. du Moulin, M. Kunicki and C. Zechel	2013	Universal Access Sailing at Boston's Community Boating
	1896	S. Dunn, S. Lark and S. Fallows	2014	Identifying Similar and Different Factors Effecting Long-Term Cardiac Exercise Rehabilitation Behavior Modification Between New Zealand and the United Kingdom
	1897	A. Duplanty, J. Vingren and J. Keller	2014	Exercise Training Recommendations: Working With Individuals With Intellectual Disabilities
	1898	A. Duplanty, J. Vingren and J. Keller	2014	Physical Activity and Intellectual Disability
	1899	M. Duronjić and H. Válková	2010	THE INFLUENCE OF EARLY INTERVENTION MOVEMENT PROGRAMS ON MOTOR SKILLS DEVELOPMENT IN PRESCHOOLERS WITH AUTISM SPECTRUM DISORDER (CASE STUDIES). / VLIV RANÝCH INTERVENČNÍCH POHYBOVÝCH PROGRAMŮ NA ROZVOJ MOTORICKÝCH DOVEDNOSTÍ U DĔTÍ PŘEDŠKOLNÍHO VĔKU S PORUCHOU AUTISTICKÉHO SPEKTRA(PŘÍPADOVÁ STUDIE)
	1900	C. R. Eamer, P. Lefebvre and D. A. Ducharme	2015	Uncovering the theoretical underpinnings of an interprofessional preschool intervention program: Tumbling Together
	1901	A. L. Y. Elsissy	2013	EFFECTS OF UNIFIED SPORTS PROGRAM ON ATHLETE SELF- CONCEPT
	1902	Y. Fernandez, J. Ziviani, M. Cuskelly, R. Colquhoun and F. Jones	2018	Participation in Community Leisure Programs: Experiences and Perspectives of Children with Developmental Difficulties and Their Parents
	1903	A. Fines and M. Block	2021	Building collegiate adapted sports: goalball case study
	1904	J. T. Foley, S. Santarossa, D. W. Tindall and L. J. Lieberman	2020	The Impact of a Summer Sports Camp for Children with Visual Impairments on the Self-Efficacy of Physical Education Pre-Service Teachers: A Pilot Study
	1905	E. G. Fotiadou, K. H. Neofotistou, P. F. Giagazoglou and V. K. Tsimaras	2017	THE EFFECT OF A PSYCHOMOTOR EDUCATION PROGRAM ON THE STATIC BALANCE OF CHILDREN WITH INTELLECTUAL DISABILITY
	1906	M. A. Fragala-Pinkham, A. L. Ball and L. M. Jeffries	2021	Efficacy of Lower Extremity Cycling Interventions for Youth with Intellectual Disabilities: A Systematic Review
	1907	E. Franciosi, M. C. Gallotta, C. Baldari, G. P. Emerenziani and L. Guidetti	2012	BASKETBALL ABILITY TESTING AND CATEGORY FOR PLAYERS WITH MENTAL RETARDATION: 8-MONTH TRAINING EFFECT
	1908	J. Frankenberry	2012	Ready, Willing, Able to Help Special Needs Kids
	1909	J. R. Fudge	2020	Improving Concussion Care for Athletes with Intellectual Disabilities
	1910	R. J. Gaede and J. Surujlal	2011	Through the lens of the learner: Using photo-elicitation to assess the recreational needs of learners with intellectual disabilities
	1911	F. Giagkoudaki, E. Dimitros, E. Kouidi and A. Deligiannis	2010	Effects of Exercise Training on Heart-Rate-Variability Indices in Individuals With Down Syndrome
	1912	T. D. GÖNÜL, L. I. Ekrem, I. C. HalİL and S. Kabak	2017	HEADMASTER AND TEACHER OPINIONS FOR SPECIAL OLYMPICS YOUNG ATHLETES PROGRAM
	1913	A. González‐Agüero, G. Vicente‐Rodríguez, L. A. Moreno, M. Guerra‐Balic, I. Ara and J. A. Casajús	2010	Health-related physical fitness in children and adolescents with Down syndrome and response to training
	1914	I. Graćanin, E. Medjedović, H. Mekić, F. Mavrić and D. Obreslikov	2012	EFFECTS OF SWIMMING WITHIN DISABLED PERSONS
	1915	A. H. Haghighi, F. Mohammadtaghipoor, M. Hamedinia and J. Harati	2019	Effect of a combined exercise program (aerobic and rebound therapy) with two different ratios on some physical and motor fitness indices in intellectually disabled girls
	1916	J. Hamm and S. Driver	2015	Strategies to Increase the Physical Activity Participation of YOUNG ADULTS WITH ASPERGER SYNDROME in Community Programs
	1917	C. M. Harada, G. N. Siperstein, R. C. Parker and D. Lenox	2011	Promoting social inclusion for people with intellectual disabilities through sport: Special Olympics International, global sport initiatives and strategies
	1918	M. Holder	2015	The Special Olympics Healthy Athletes Experience
	1919	M. Homayounnia Firoozjah, M. Sheikh, R. Hemayattalab and S. Shahrbanian	2019	The influence of environment potentiality (affordances) on motor development in 6–9 years old children with intellectual disability
	1920	E. L. İLhan, H. Kirimoglu and G. FİLazoglu Cokluk	2013	THE EFFECT OF SPECIAL PHYSICAL EDUCATION AND SPORTS PROGRAM ON THE QUALITY OF LIFE OF THE CHILDREN WITH MENTAL RETARDATION
	1921	L. İlhan	2010	THE EFFECT OF THE PARTICIPATION OF EDUCABLE MENTALLY RETARDED CHILDREN IN THE SPECIAL PHYSICAL EDUCATION CLASSES UPON THE ANXIETY LEVELS OF THE PARENTS OF THE CHILDREN
	1922	S. G. IonuȚ and G. LuminiȚA	2020	RESEARCH ON THE OPTIMIZATION OF THE CURRICULAR REPERTOIRE FOR CHILDREN WITH INTELLECTUAL DISABILITIES THROUGH THE IMPLEMENTATION OF TRAINING PROGRAMS WITH MULTIMEDIA SUPPORT
	1923	J. Jelsma and D. Scott	2011	Impact of using the ICF framework as an assessment tool for students in paediatric physiotherapy: a preliminary study
	1924	L. Jihyun, T. H. Stewart and E. A. Siebert	2021	A University-Based Exercise Program for Postsecondary Transition Students with Disabilities
	1925	A. Johnston	2019	Everyone Can Break a Sweat
	1926	K. Junhyoung, C. Sanghee, K. Hyangmi, H. Areum and J. S. Hodges	2018	Contribution of Leisure Participation to Personal Growth Among Individuals With Physical Disabilities
	1927	K. I. M. Junhyoung, K. I. M. Yongseop, J. Piatt and J. I. Minjoon	2021	PERSPECTIVES OF PARENTS ON HEALTH BENEFITS ASSOCIATED WITH TAEKWONDO FOR ADOLESCENTS AND YOUNG ADULTS WITH INTELLECTUAL AND DEVELOPMENTAL DISABILITY
	1928	D. Keelor	2010	Special Olympics Bharat: the Indian perspective on disability sport
	1929	T. N. Kirk, J. A. Haegele and C. McKay	2021	Exploring dignity among elite athletes with disabilities during a sport-focused disability awareness program
	1930	M. Knoll and F. Fediuk	2012	PHYSICAL EDUCATION FOR CHILDREN AND YOUTH WITH DISABILITIES IN THE SPECIAL EDUCATION AND GENERAL SCHOOL SYSTEMS IN GERMANY. / SPORTUNTERRICHT FÜR KINDER UND JUGENDLICHE MIT BEHINDERUNG IM SONDERERZIEHUNGS- UND REGELSCHULSYSTEM IN DEUTSCHLAND
	1931	M. Knoll and F. Fediuk	2014	Physical activity and sport by people with an intellectual disability in Germany - An overview
	1932	I. Kogut, O. Borysova, V. Kostyukevich, Y. Maksym, I. Goncharenko, V. Marynych and O. Shlonska	2018	The effectiveness of the author's training program for football for the athletes of Special Olympics in Ukraine
	1933	Z. Kornatovská and A. Trajková	2012	AVAILABILITY, ORGANIZATION AND HEALTH-SOCIAL BENEFITS OF PHYSICAL ACTIVITIES IN DISABLED CHILDREN -- A COMPARATIVE STUDY OF 2 REGIONS IN BULGARIA AND THE CZECH REPUBLIC
[truncated: 252 more rows]
